# Supplementary material for: Genome-wide association study in individuals of European and African ancestry and multi-trait analysis of opioid use disorder identifies 19 independent genome-wide significant risk loci
Source: Mol Psychiatry. 2022 Jul 25;27(10):3970–9. doi: 10.1038/s41380-022-01709-1 (PMC9718667; doi:10.1038/s41380-022-01709-1)
Supplement: Supplementary file 3 — Supplemental Tables [file 41380_2022_1709_MOESM3_ESM.xlsx]

## Sheet: S1.OUD_Cohort_CaseDefinitions 
	Cohort	Opioid use disorder (OUD) diagnosis classification	Notes
	Million Veteran Program	International Classification of Disease (ICD) codes	ICD-9: (304.0*; 304.7*; 305.5*); ICD-10: (F11.1*;F11.2*)
	PGC-SUD	Diagnostic and Statistical Manual of Mental Disorders, Fourth Edition (DSM-IV)	DSM-IV Opioid Dependence Criterion
	Partners Biobank	International Classification of Disease (ICD) codes	ICD-9: (304.0*; 304.7*; 305.5*); ICD-10: (F11.1*;F11.2*; Z79.981)
	BioVU	International Classification of Disease (ICD) codes	ICD-9: (304.0*; 304.7*; 305.5*); ICD-10: (F11.1*;F11.2*)
	FinnGen	International Classification of Disease (ICD) codes	ICD_8: (304[0-1]); ICD_9: (3040|3055); ICD_10: (F11)
	IPSYCH	International Classification of Disease (ICD) codes	F11.1 – F11.9
	Yale-Penn III	Diagnostic and Statistical Manual of Mental Disorders, Fourth Edition (DSM-IV)	DSM-IV Opioid Dependence Criterion

## Sheet: S2.EUR_GWAS_Results_LD
Genome-wide significant (p=5.00x10-08) GWAS associations in EUR OUD analysis.
Chr	Position	MarkerName	A1	A2	Gene	Z-score	P-value	Direction	r2(D') with lead SNP in region	r2(D') with OPRM1 rs1799971
15	91419432	rs11372849	T	TC	FURIN	6.12	9.54e-10	+++???+?	r2 = 1.0 (D’ = 1.0)	-
6	154360797	rs1799971	A	G	OPRM1	5.85	4.92e-09	++++++++	r2 = 1.0 (D’=1.0)	r2 = 1.0 (D’=1.0)
15	91416550	rs17514846	A	C	FURIN	-5.77	7.87e-09	----+--?	r2 = 0.91 (D’ = 0.98)	-
6	154319449	rs79704991	T	G	OPRM1	5.71	1.11e-08	++++++++	r2 = 1.00 (D’ = 1.0)*	r2 = 0.02 (D’ = 1.0)
6	154315310	rs12200046	T	C	OPRM1	5.64	1.7e-08	++++++++	r2 = 1.00 (D’ = 1.0)*	r2 = 0.02 (D’ = 1.0)
6	154309808	rs10499276	T	C	OPRM1	5.52	3.38e-08	++++++++	r2 = 1.00 (D’ = 1.0)*	r2 = 0.02 (D’ = 1.0)
6	154304242	rs34069531	T	C	OPRM1	5.51	3.67e-08	++++++++	r2 = 1.00 (D’ = 1.0)*	r2 = 0.02 (D’ = 1.0)
6	154377925	rs3778146	T	C	OPRM1	-5.50	3.84e-08	---+----	r2 = 0.66 (D’ = 0.98)*	r2 = 0.03 (D’ = 1.0)
6	154378223	rs9478500	T	C	OPRM1	-5.49	4.12e-08	---+----	r2 = 0.66 (D’ = 0.98)*	r2 = 0.03 (D’ = 1.0)
6	154379152	rs3823010	A	G	OPRM1	5.48	4.25e-08	+++-++++	r2 = 0.66 (D’ = 0.98)*	r2 = 0.03 (D’ = 1.0)
6	154378739	rs3778147	A	G	OPRM1	5.46	4.83e-08	+++-++++	r2 = 0.66 (D’ = 0.98)*	r2 = 0.03 (D’ = 1.0)
		Bold = lead SNP							*lead SNP = rs79704991

## Sheet: S3.EUR_OUD_GeneBased
GENE	CHR	START	STOP	NSNPS	NPARAM	N	ZSTAT	P	SYMBOL
ENSG00000140564	15	91411822	91426688	2	1	56991	4.9853	3.094e-07	FURIN
ENSG00000112038	6	154331631	154568001	425	38	56991	4.9565	3.5884e-07	OPRM1
ENSG00000177192	12	132413745	132428406	14	3	56991	4.298	8.6188e-06	PUS1
ENSG00000186298	12	111157485	111180744	24	2	56991	4.2065	1.2966e-05	PPP1CC
ENSG00000119414	9	127908852	127952218	62	4	56991	4.1573	1.6105e-05	PPP6C
ENSG00000196141	2	201170604	201346986	212	25	56991	4.0884	2.1717e-05	SPATS2L
ENSG00000196850	12	110969120	111021125	24	2	56991	4.071	2.3404e-05	PPTC7
ENSG00000068796	5	61601989	61833076	385	13	56991	4.0316	2.7702e-05	KIF2A
ENSG00000122986	12	111065646	111142755	64	3	56991	4.03	2.7892e-05	HVCN1
ENSG00000122971	12	121163538	121177811	9	3	56991	3.9778	3.4784e-05	ACADS
ENSG00000140718	16	53737875	54155853	508	34	56991	3.9684	3.6181e-05	FTO
ENSG00000136935	9	127640646	127710771	57	4	56991	3.963	3.7006e-05	GOLGA1
ENSG00000183495	12	132434508	132565005	60	4	56991	3.9426	4.0309e-05	EP400
ENSG00000204852	12	111051832	111087235	17	2	56991	3.9193	4.4411e-05	TCTN1
ENSG00000111237	12	110928902	110939922	6	1	56991	3.9173	4.477e-05	VPS29
ENSG00000162419	1	28995244	29045865	46	4	56991	3.9115	4.5872e-05	GMEB1
ENSG00000183011	17	7760003	7788556	40	5	56991	3.9013	4.7837e-05	LSMD1
ENSG00000204138	1	28696114	28826881	312	6	56991	3.8673	5.5022e-05	PHACTR4
ENSG00000172260	1	71861623	72748417	879	51	56991	3.8653	5.5473e-05	NEGR1
ENSG00000178149	3	49052921	49059726	3	1	56991	3.8606	5.656e-05	DALRD3
ENSG00000174437	12	110718561	110788898	34	4	56991	3.8169	6.7563e-05	ATP2A2
ENSG00000204856	12	110906169	110928190	21	3	56991	3.7711	8.1252e-05	FAM216A
ENSG00000134864	13	101183810	101241782	45	3	56991	3.7683	8.2172e-05	GGACT
ENSG00000136950	9	127624409	127640003	10	2	56991	3.7517	8.7814e-05	ARPC5L
ENSG00000172179	6	22287480	22297730	3	2	56991	3.7397	9.2124e-05	PRL
ENSG00000151164	12	110939460	110969891	37	3	56991	3.7381	9.2723e-05	RAD9B
ENSG00000196510	12	110810705	110841535	46	4	56991	3.7311	9.5312e-05	ANAPC7
ENSG00000236980	3	49215065	49229291	13	2	56991	3.7232	9.8342e-05	C3orf84
ENSG00000095951	6	12008995	12165232	280	25	56991	3.7169	0.00010084	HIVEP1
ENSG00000174456	12	110465872	110511491	41	6	56991	3.7089	0.00010406	C12orf76
ENSG00000243667	2	68350068	68384692	31	4	56991	3.7079	0.00010448	WDR92
ENSG00000225399	3	49297518	49298744	2	1	56991	3.7058	0.00010535	RP11-3B7.1
ENSG00000086200	5	61699799	61924409	295	11	56991	3.6985	0.00010843	IPO11
ENSG00000136942	9	127620159	127624260	3	1	56991	3.68	0.00011661	RPL35
ENSG00000111229	12	110872630	110888227	17	2	56991	3.6789	0.0001171	ARPC3
ENSG00000111231	12	110890289	110907073	16	3	56991	3.6784	0.00011736	GPN3
ENSG00000156689	11	58601542	58671688	242	6	56991	3.6764	0.00011826	GLYATL2
ENSG00000178467	3	49027319	49044587	9	2	56991	3.6746	0.00011913	P4HTM
ENSG00000129933	19	19431490	19469563	56	5	56991	3.6691	0.00012169	MAU2
ENSG00000175970	12	121148238	121161443	14	4	56991	3.6367	0.00013809	UNC119B
ENSG00000149929	16	30003645	30007757	1	1	56991	3.6158	0.0001497	HIRIP3
ENSG00000116329	1	29138654	29190208	116	13	56991	3.6023	0.00015773	OPRD1
ENSG00000136933	9	127962821	127996437	36	5	56991	3.5944	0.00016255	RABEPK
ENSG00000136918	9	127615755	127620160	6	1	56991	3.5735	0.0001761	WDR38
ENSG00000113083	5	121398890	121413980	13	2	56991	3.5732	0.0001763	LOX
ENSG00000198492	1	29063133	29096287	29	3	56991	3.5643	0.00018238	YTHDF2
ENSG00000170430	10	131265448	131566271	720	30	56991	3.5514	0.00019161	MGMT
ENSG00000268402	6	143759575	143764295	9	2	56991	3.542	0.00019855	AL031320.1
ENSG00000146701	7	75677369	75696826	43	5	56991	3.5374	0.00020206	MDH2
ENSG00000221823	2	68405989	68483369	91	5	56991	3.5086	0.00022526	PPP3R1
ENSG00000267467	19	45445495	45452820	5	2	56991	3.4835	0.00024747	APOC4
ENSG00000224916	19	45445495	45452822	5	2	56991	3.4835	0.00024747	APOC4-APOC2
ENSG00000273398	2	68358370	68488362	149	7	56991	3.4705	0.00025976	RP11-474G23.1
ENSG00000166171	10	103330317	103369425	29	5	56991	3.4633	0.00026676	DPCD
ENSG00000149926	16	30035748	30064299	12	1	56991	3.4544	0.00027578	FAM57B
ENSG00000172046	3	49145479	49158371	6	1	56991	3.432	0.00029959	USP19
ENSG00000185352	13	96743093	97485671	1140	46	56991	3.4288	0.00030317	HS6ST3
ENSG00000173421	3	49235861	49295537	60	6	56991	3.4275	0.00030462	CCDC36
ENSG00000073598	17	33448598	33457751	5	1	56991	3.4205	0.00031251	FNDC8
ENSG00000189007	6	143743969	143771810	77	3	56991	3.4039	0.0003322	ADAT2
ENSG00000234906	19	45449243	45452822	3	1	56991	3.3912	0.00034795	APOC2
ENSG00000214655	10	75545340	75561551	5	2	56991	3.3853	0.00035547	ZSWIM8
ENSG00000178252	3	49044495	49053386	5	1	56991	3.3831	0.00035842	WDR6
ENSG00000176136	18	13824154	13826861	17	3	56991	3.3753	0.00036863	MC5R
ENSG00000211450	11	57508825	57510986	3	1	56991	3.3742	0.00037016	C11orf31
ENSG00000176020	3	49754267	49761349	2	1	56991	3.3673	0.00037949	AMIGO3
ENSG00000173540	3	49754277	49761384	2	1	56991	3.3673	0.00037949	GMPPB
ENSG00000101216	20	62218955	62258394	94	9	56991	3.3556	0.00039602	GMEB2
ENSG00000176124	13	50656307	51297372	975	68	56991	3.3545	0.00039752	DLEU1
ENSG00000148516	10	31607424	31818742	159	2	56991	3.3538	0.00039852	ZEB1
ENSG00000127952	7	75625656	75677322	88	10	56991	3.3492	0.00040528	STYXL1
ENSG00000198218	3	49067140	49131796	39	5	56991	3.3402	0.00041856	QRICH1
ENSG00000177169	12	132379196	132407712	37	4	56991	3.3362	0.0004246	ULK1
ENSG00000149925	16	30064411	30081778	8	2	56991	3.3307	0.00043316	ALDOA
ENSG00000176624	18	48700920	48744674	73	5	56991	3.3263	0.00044008	MEX3C
ENSG00000136531	2	166095912	166248818	263	17	56991	3.3253	0.00044158	SCN2A
ENSG00000067560	3	49396578	49450431	70	5	56991	3.3013	0.00048127	RHOA
ENSG00000132510	17	7743222	7758114	13	4	56991	3.2981	0.00048672	KDM6B
ENSG00000156521	10	71897737	71906432	3	1	56991	3.2956	0.00049112	TYSND1
ENSG00000079102	8	92967203	93115514	54	1	56991	3.272	0.00053392	RUNX1T1
ENSG00000112941	5	6714718	6757161	85	9	56991	3.2644	0.00054855	PAPD7
ENSG00000177479	3	48956254	49023815	42	4	56991	3.2608	0.00055558	ARIH2
ENSG00000156232	15	83478380	83503611	62	11	56991	3.2509	0.00057528	WHAMM
ENSG00000003393	2	202565277	202645912	204	16	56991	3.2485	0.00058002	ALS2
ENSG00000149295	11	113280318	113346413	107	12	56991	3.2473	0.00058253	DRD2
ENSG00000185774	4	20730239	21950422	2189	115	56991	3.2428	0.00059184	KCNIP4
ENSG00000170145	11	111473115	111601577	64	2	56991	3.2379	0.000602	SIK2
ENSG00000010072	1	231472850	231490769	18	1	56991	3.2236	0.00063298	SPRTN
ENSG00000175161	3	85008132	86123579	1953	38	56991	3.2219	0.00063666	CADM2
ENSG00000177352	3	49199968	49203754	4	1	56991	3.2102	0.00066314	CCDC71
ENSG00000169174	1	55505221	55530525	30	6	56991	3.2063	0.00067215	PCSK9
ENSG00000182308	4	41983713	41988476	9	3	56991	3.2043	0.00067704	DCAF4L1
ENSG00000135766	1	231499497	231560790	121	5	56991	3.2021	0.00068203	EGLN1
ENSG00000169592	16	30006615	30017114	10	1	56991	3.1952	0.00069863	INO80E
ENSG00000186628	15	83424114	83474822	85	13	56991	3.1878	0.00071692	FSD2
ENSG00000145545	5	6633456	6669675	102	11	56991	3.1633	0.00077989	SRD5A1
ENSG00000112562	6	168841831	169073984	405	48	56991	3.1611	0.00078598	SMOC2
ENSG00000169684	15	78857862	78887611	56	6	56991	3.1554	0.00080139	CHRNA5
ENSG00000185721	22	31795509	31924726	93	12	56991	3.1553	0.00080176	DRG1
ENSG00000086015	1	46252659	46501796	336	7	56991	3.1492	0.00081863	MAST2
ENSG00000149927	16	30016830	30034591	4	1	56991	3.1446	0.00083162	DOC2A
ENSG00000145022	3	49449639	49453908	7	3	56991	3.141	0.00084193	TCTA
ENSG00000129083	11	14464986	14521573	40	4	56991	3.1401	0.00084445	COPB1
ENSG00000105705	19	19386827	19431653	61	7	56991	3.1394	0.00084649	SUGP1
ENSG00000114302	3	48782030	48885279	47	4	56991	3.1252	0.00088831	PRKAR2A
ENSG00000166167	10	103113820	103317078	264	9	56991	3.1153	0.00091881	BTRC
ENSG00000164061	3	49591922	49708978	115	8	56991	3.1146	0.00092104	BSN
ENSG00000151304	5	121297656	121411265	142	4	56991	3.1128	0.00092676	SRFBP1
ENSG00000135334	6	88384790	88411927	50	6	56991	3.1121	0.00092882	AKIRIN2
ENSG00000178662	2	166326157	166545917	247	26	56991	3.1077	0.00094273	CSRNP3
ENSG00000167964	16	2190804	2204166	2	1	56991	3.1063	0.00094721	RAB26
ENSG00000174123	4	38773860	38784611	75	8	56991	3.097	0.00097747	TLR10
ENSG00000164304	6	7326889	7389976	104	11	56991	3.0728	0.0010603	CAGE1
ENSG00000178537	3	48894369	48936426	22	2	56991	3.0702	0.0010695	SLC25A20
ENSG00000086189	5	61683081	61699766	34	4	56991	3.0584	0.0011124	DIMT1
ENSG00000149923	16	30087299	30096698	10	2	56991	3.0579	0.0011144	PPP4C
ENSG00000198898	7	116451124	116562103	113	13	56991	3.0562	0.0011208	CAPZA2
ENSG00000064489	19	19256376	19302967	60	5	56991	3.0533	0.0011318	MEF2BNB-MEF2B
ENSG00000213999	19	19256377	19303400	60	5	56991	3.0533	0.0011318	MEF2B
ENSG00000149418	11	130029457	130080271	53	9	56991	3.0506	0.001142	ST14
ENSG00000129351	19	10764937	10803093	29	2	56991	3.0475	0.0011538	ILF3
ENSG00000107862	10	104005289	104142656	139	15	56991	3.0366	0.0011964	GBF1
ENSG00000149930	16	29984962	30003582	14	1	56991	3.0351	0.0012023	TAOK2
ENSG00000137707	11	111338251	111383079	11	2	56991	3.0303	0.0012216	BTG4
ENSG00000109586	4	174089904	174245118	105	10	56991	3.024	0.0012471	GALNT7
ENSG00000187492	3	49828165	49837268	10	4	56991	3.0225	0.0012535	CDHR4
ENSG00000136152	13	46039060	46110765	161	9	56991	3.0149	0.0012855	COG3
ENSG00000165629	10	7830092	7849778	10	2	56991	3.005	0.0013277	ATP5C1
ENSG00000162402	1	55532032	55680786	158	9	56991	3.0046	0.0013296	USP24
ENSG00000257218	12	120884241	120899389	20	6	56991	2.993	0.0013813	GATC
ENSG00000123405	12	54685895	54694905	2	1	56991	2.9915	0.0013881	NFE2
ENSG00000014824	4	41992489	42092474	324	7	56991	2.9913	0.0013892	SLC30A9
ENSG00000116903	1	231468480	231473598	2	1	56991	2.9688	0.0014948	EXOC8
ENSG00000164933	8	104410863	104427417	47	5	56991	2.9683	0.0014975	SLC25A32
ENSG00000214954	8	92114060	92231464	239	12	56991	2.9673	0.0015022	LRRC69
ENSG00000173611	9	127704887	127905785	111	8	56991	2.966	0.0015087	SCAI
ENSG00000160207	21	44949072	45079374	149	7	56991	2.9612	0.0015322	HSF2BP
ENSG00000112531	6	163835032	163999628	190	11	56991	2.9541	0.0015677	QKI
ENSG00000172053	3	49133365	49142553	7	2	56991	2.9497	0.0015904	QARS
ENSG00000149932	16	29952206	29984373	5	1	56991	2.9482	0.0015982	TMEM219
ENSG00000166507	10	75561669	75571589	8	2	56991	2.9463	0.001608	NDST2
ENSG00000166415	15	53805938	54055075	425	25	56991	2.9294	0.0016979	WDR72
ENSG00000120709	5	137667624	137685416	30	6	56991	2.9274	0.0017093	FAM53C
ENSG00000105287	19	47177532	47220384	31	5	56991	2.9267	0.001713	PRKD2
ENSG00000139505	13	25802307	25862147	77	4	56991	2.9206	0.0017466	MTMR6
ENSG00000136943	9	99794940	99801925	7	1	56991	2.9196	0.0017527	CTSV
ENSG00000254462	11	57480077	57559058	75	6	56991	2.9177	0.0017629	TMX2-CTNND1
ENSG00000167491	19	19496635	19619740	127	6	56991	2.9138	0.0017852	GATAD2A
ENSG00000080644	15	78885394	78913637	70	6	56991	2.9085	0.0018159	CHRNA3
ENSG00000178645	10	50887697	50918307	59	7	56991	2.9083	0.0018169	C10orf53
ENSG00000117461	1	46505812	46642160	124	8	56991	2.9011	0.001859	PIK3R3
ENSG00000134538	12	21284136	21392180	304	17	56991	2.8991	0.0018712	SLCO1B1
ENSG00000170209	11	113258513	113271140	24	5	56991	2.8935	0.0019048	ANKK1
ENSG00000136240	7	6485584	6523873	41	6	56991	2.8902	0.001925	KDELR2
ENSG00000142178	21	44834395	44847008	21	1	56991	2.8901	0.0019257	SIK1
ENSG00000213593	11	57480072	57508445	32	4	56991	2.8897	0.0019281	TMX2
ENSG00000115762	2	131862420	132111282	64	2	56991	2.8848	0.0019581	PLEKHB2
ENSG00000145934	5	166711804	167691162	525	67	56991	2.8837	0.0019654	TENM2
ENSG00000168070	11	64704989	64739557	75	6	56991	2.8823	0.0019742	C11orf85
ENSG00000176236	10	15137384	15139318	5	2	56991	2.8772	0.002006	C10orf111
ENSG00000151806	4	44680444	44702943	36	4	56991	2.8746	0.002023	GUF1
ENSG00000157601	21	42792231	42831141	103	8	56991	2.8729	0.0020335	MX1
ENSG00000082641	17	46125691	46138849	25	5	56991	2.871	0.0020457	NFE2L1
ENSG00000185565	3	115521235	117716095	3035	157	56991	2.8683	0.0020635	LSAMP
ENSG00000254732	11	57509635	57560715	42	4	56991	2.8678	0.0020665	RP11-691N7.6
ENSG00000159592	1	46092976	46153785	89	3	56991	2.8659	0.0020789	GPBP1L1
ENSG00000170516	4	46736844	46911252	258	15	56991	2.8651	0.0020841	COX7B2
ENSG00000164934	8	104426942	104455681	53	5	56991	2.8621	0.0021044	DCAF13
ENSG00000272916	10	75556272	75571409	11	2	56991	2.8615	0.0021079	RP11-574K11.31
ENSG00000082397	18	5392383	5630699	197	30	56991	2.8577	0.0021335	EPB41L3
ENSG00000112984	5	137514408	137523404	3	1	56991	2.8543	0.0021568	KIF20A
ENSG00000149294	11	112831997	113149158	410	21	56991	2.8542	0.0021573	NCAM1
ENSG00000114316	3	49315264	49378145	54	6	56991	2.8541	0.0021576	USP4
ENSG00000066136	1	41157320	41237275	144	12	56991	2.8512	0.0021776	NFYC
ENSG00000112983	5	137475455	137514675	21	2	56991	2.8506	0.0021821	BRD8
ENSG00000136560	2	161993419	162092732	86	4	56991	2.8503	0.0021836	TANK
ENSG00000156599	11	57435219	57468659	32	4	56991	2.8451	0.0022201	ZDHHC5
ENSG00000197429	1	46159996	46216322	70	1	56991	2.841	0.0022488	IPP
ENSG00000138758	4	77870856	77961537	84	7	56991	2.8368	0.0022785	2021-09-11
ENSG00000185008	3	75955846	77699115	2109	131	56991	2.8344	0.0022958	ROBO2
ENSG00000185480	12	102513956	102591298	86	4	56991	2.8309	0.002321	PARPBP
ENSG00000197557	2	178477720	178483694	30	5	56991	2.8307	0.0023225	TTC30A
ENSG00000121753	1	32192718	32230494	10	1	56991	2.8171	0.0024226	BAI2
ENSG00000159596	1	46152886	46160115	11	1	56991	2.815	0.0024386	TMEM69
ENSG00000179796	3	26664297	26752267	91	14	56991	2.8147	0.0024415	LRRC3B
ENSG00000189292	2	279558	288851	13	3	56991	2.8111	0.0024683	FAM150B
ENSG00000115946	2	68384976	68403370	29	3	56991	2.8069	0.0025014	PNO1
ENSG00000137766	15	54305101	54920806	1203	59	56991	2.8043	0.0025216	UNC13C
ENSG00000135486	12	54673977	54680872	1	1	56991	2.7972	0.002577	HNRNPA1
ENSG00000187079	11	12695969	12966298	160	20	56991	2.796	0.0025867	TEAD1
ENSG00000130856	18	74534563	74682683	73	8	56991	2.7949	0.002596	ZNF236
ENSG00000122970	12	110562140	110656602	29	5	56991	2.7932	0.0026092	IFT81
ENSG00000168653	1	39491990	39500308	13	1	56991	2.793	0.0026115	NDUFS5
ENSG00000189134	6	28227098	28228736	5	3	56991	2.7876	0.0026549	NKAPL
ENSG00000087338	2	70056774	70108528	32	2	56991	2.7836	0.0026876	GMCL1
ENSG00000118482	6	64345725	64489229	97	4	56991	2.7836	0.0026882	PHF3
ENSG00000131558	7	132937829	133751342	817	16	56991	2.7822	0.0026992	EXOC4
ENSG00000152464	10	15139179	15181817	99	11	56991	2.7754	0.0027567	RPP38
ENSG00000178734	13	76445187	76457947	23	8	56991	2.7745	0.0027642	C13orf45
ENSG00000197153	6	27858093	27860884	3	1	56991	2.7702	0.0028007	HIST1H3J
ENSG00000177752	4	44624086	44680573	210	12	56991	2.7673	0.0028265	YIPF7
ENSG00000153179	12	65004293	65091347	117	11	56991	2.7664	0.0028338	RASSF3
ENSG00000108468	17	46147414	46178883	71	7	56991	2.7654	0.002843	CBX1
ENSG00000137492	11	76061000	76092015	25	4	56991	2.7584	0.002904	PRKRIR
ENSG00000162337	11	68080077	68216743	48	6	56991	2.7494	0.0029848	LRP5
ENSG00000198561	11	57520715	57587018	57	5	56991	2.749	0.0029884	CTNND1
ENSG00000196458	12	133498019	133532892	4	1	56991	2.7471	0.003006	ZNF605
ENSG00000122952	10	58116989	58121036	5	2	56991	2.7427	0.0030471	ZWINT
ENSG00000110075	11	68228186	68382802	31	2	56991	2.7391	0.0030805	PPP6R3
ENSG00000115365	2	211295973	211342376	62	4	56991	2.7364	0.0031056	LANCL1
ENSG00000198373	16	69796209	69975644	252	14	56991	2.7355	0.0031139	WWP2
ENSG00000115233	2	162164549	162268228	81	6	56991	2.7306	0.0031608	PSMD14
ENSG00000104067	15	29991571	30261068	237	22	56991	2.7237	0.003228	TJP1
ENSG00000184708	22	31832963	31892094	51	8	56991	2.7234	0.003231	EIF4ENIF1
ENSG00000163281	4	44684217	44728612	89	6	56991	2.7129	0.0033344	GNPDA2
ENSG00000030304	9	113431051	113563859	139	28	56991	2.7113	0.0033515	MUSK
ENSG00000131323	14	103243813	103377837	192	12	56991	2.7089	0.003375	TRAF3
ENSG00000111786	12	120899471	120907596	14	4	56991	2.7076	0.0033885	SRSF9
ENSG00000124140	20	44650356	44688784	83	8	56991	2.7067	0.0033979	SLC12A5
ENSG00000143727	2	264140	278283	23	3	56991	2.7053	0.0034125	ACP1
ENSG00000152465	10	15144583	15210692	82	10	56991	2.705	0.0034154	NMT2
ENSG00000143552	1	153965161	154127592	90	4	56991	2.7038	0.0034277	NUP210L
ENSG00000187626	6	28212401	28227011	21	6	56991	2.7036	0.00343	ZKSCAN4
ENSG00000035115	2	217730	266398	69	7	56991	2.7034	0.0034322	SH3YL1
ENSG00000184588	1	66258197	66840259	643	48	56991	2.6981	0.0034871	PDE4B
ENSG00000145808	5	128795958	129074376	494	20	56991	2.6954	0.0035156	ADAMTS19
ENSG00000112981	5	137450866	137475132	13	2	56991	2.6876	0.0035985	NME5
ENSG00000136378	15	79051545	79103773	20	1	56991	2.6811	0.0036689	ADAMTS7
ENSG00000117143	1	162531323	162569627	8	2	56991	2.6808	0.0036718	UAP1
ENSG00000180537	6	13924677	13980533	56	5	56991	2.6793	0.0036892	RNF182
ENSG00000128573	7	113726382	114333827	423	26	56991	2.6792	0.0036904	FOXP2
ENSG00000120049	10	103585731	103603677	22	6	56991	2.678	0.0037035	KCNIP2
ENSG00000165072	9	72658497	72841886	376	11	56991	2.6733	0.0037558	MAMDC2
ENSG00000172037	3	49158547	49170551	4	2	56991	2.6655	0.0038437	LAMB2
ENSG00000197140	8	38964509	39142430	187	5	56991	2.6648	0.0038513	ADAM32
ENSG00000166450	15	55903744	56035288	179	17	56991	2.663	0.0038726	PRTG
ENSG00000075188	12	102467967	102513902	32	3	56991	2.6583	0.0039264	NUP37
ENSG00000120733	5	137688285	137772717	145	14	56991	2.6559	0.0039547	KDM3B
ENSG00000157851	2	27070615	27173219	46	2	56991	2.6551	0.0039639	DPYSL5
ENSG00000131730	5	80529104	80562216	56	6	56991	2.6529	0.0039906	CKMT2
ENSG00000151366	11	77779350	77791265	27	4	56991	2.6461	0.004071	NDUFC2
ENSG00000124784	6	7389729	7418270	51	5	56991	2.6433	0.0041052	RIOK1
ENSG00000232040	6	28539407	28583989	51	8	56991	2.6423	0.0041168	SCAND3
ENSG00000143952	2	64119280	64246206	124	17	56991	2.6382	0.0041673	VPS54
ENSG00000184502	17	39868578	39872221	6	1	56991	2.6376	0.0041745	GAST
ENSG00000081189	5	88013975	88199922	198	22	56991	2.6346	0.0042113	MEF2C
ENSG00000130772	1	28655513	28662476	2	1	56991	2.6288	0.0042838	MED18
ENSG00000074211	4	6322305	6565327	130	18	56991	2.6285	0.0042885	PPP2R2C
ENSG00000173175	3	123001143	123168605	140	7	56991	2.6231	0.0043563	ADCY5
ENSG00000173531	3	49721380	49726934	3	1	56991	2.6215	0.0043774	MST1
ENSG00000064652	5	122179134	122365049	480	15	56991	2.6182	0.0044193	SNX24
ENSG00000124693	6	26031817	26032288	1	1	56991	2.6178	0.004425	HIST1H3B
ENSG00000154822	3	16844159	17132086	523	25	56991	2.6176	0.0044277	PLCL2
ENSG00000037474	5	6599352	6633404	80	9	56991	2.6156	0.0044539	NSUN2
ENSG00000164535	7	6448757	6523821	101	13	56991	2.6065	0.0045737	DAGLB
ENSG00000166037	11	95523129	95565857	121	9	56991	2.6053	0.0045901	CEP57
ENSG00000196228	2	108863651	108881807	27	5	56991	2.6046	0.0045993	SULT1C3
ENSG00000181896	19	19779605	19794318	16	3	56991	2.6022	0.0046312	ZNF101
ENSG00000182541	22	31608225	31676066	72	9	56991	2.6004	0.0046564	LIMK2
ENSG00000168062	11	64755415	64764517	15	4	56991	2.5954	0.0047246	BATF2
ENSG00000136535	2	162272605	162282381	2	1	56991	2.5946	0.0047357	TBR1
ENSG00000160208	21	45079429	45115958	21	2	56991	2.5935	0.0047496	RRP1B
ENSG00000159588	1	46085716	46089729	7	1	56991	2.5932	0.0047542	CCDC17
ENSG00000127948	7	75528518	75616173	78	15	56991	2.5907	0.004789	POR
ENSG00000120694	13	31710762	31736525	19	2	56991	2.5886	0.004818	HSPH1
ENSG00000187398	11	24518516	25104150	1191	55	56991	2.5883	0.004822	LUZP2
ENSG00000076555	12	109554400	109706031	168	24	56991	2.5879	0.0048284	ACACB
ENSG00000130511	19	18529674	18545372	14	2	56991	2.5861	0.0048532	SSBP4
ENSG00000261190	16	52039399	52112386	47	7	56991	2.5839	0.004884	C16orf97
ENSG00000166788	11	18091482	18127638	97	4	56991	2.5838	0.0048866	SAAL1
ENSG00000104853	19	45457842	45496599	69	8	56991	2.581	0.0049254	CLPTM1
ENSG00000111780	12	120876001	120897809	27	6	56991	2.5785	0.004961	AL021546.6
ENSG00000132780	1	46049518	46084566	37	3	56991	2.5756	0.005003	NASP
ENSG00000087053	11	95566046	95658479	194	15	56991	2.5722	0.0050524	MTMR2
ENSG00000182718	15	60639333	60695082	42	5	56991	2.57	0.0050845	ANXA2
ENSG00000140945	16	82660408	83830204	2218	204	56991	2.5699	0.0050865	CDH13
ENSG00000156603	11	57471186	57479693	6	2	56991	2.5696	0.0050907	MED19
ENSG00000159228	21	37442239	37445464	9	2	56991	2.5693	0.0050951	CBR1
ENSG00000138744	4	76831809	76862204	75	4	56991	2.5665	0.0051361	NAAA
ENSG00000188848	4	42112955	42154895	31	3	56991	2.5663	0.0051397	BEND4
ENSG00000173402	3	49506146	49573048	67	6	56991	2.5653	0.0051544	DAG1
ENSG00000197061	6	26104104	26104518	2	1	56991	2.5646	0.0051652	HIST1H4C
ENSG00000136938	9	100745643	100778225	8	2	56991	2.558	0.0052632	ANP32B
ENSG00000173020	11	67033881	67054027	15	3	56991	2.5575	0.005271	ADRBK1
ENSG00000074935	6	112391980	112408732	13	1	56991	2.5567	0.0052835	TUBE1
ENSG00000053747	18	21269407	21535030	316	12	56991	2.5558	0.0052978	LAMA3
ENSG00000203778	6	112408802	112423993	40	1	56991	2.5499	0.0053879	FAM229B
ENSG00000187475	6	26107640	26108364	2	1	56991	2.5479	0.0054179	HIST1H1T
ENSG00000102908	16	69598997	69738569	194	12	56991	2.5459	0.0054504	NFAT5
ENSG00000139436	12	110367607	110434194	84	7	56991	2.5447	0.0054685	GIT2
ENSG00000169851	4	30722037	31148422	646	34	56991	2.5384	0.0055674	PCDH7
ENSG00000243364	1	155036207	155042029	2	1	56991	2.5384	0.0055679	EFNA4
ENSG00000139437	12	110338069	110421646	121	8	56991	2.5363	0.005602	TCHP
ENSG00000180596	6	26115101	26124154	23	4	56991	2.5362	0.0056034	HIST1H2BC
ENSG00000183643	15	93014884	93044347	17	3	56991	2.5347	0.0056268	C15orf32
ENSG00000164932	8	104383743	104395225	36	6	56991	2.5346	0.0056291	CTHRC1
ENSG00000205106	11	45792983	45793909	3	2	56991	2.5319	0.0056726	CTD-2210P24.4
ENSG00000254636	10	124214169	124216868	11	2	56991	2.5318	0.0056732	ARMS2
ENSG00000101665	18	46446223	46477081	2	1	56991	2.5279	0.0057367	SMAD7
ENSG00000107829	10	103370423	103455052	35	5	56991	2.5266	0.0057589	FBXW4
ENSG00000139053	12	15125956	15134799	19	3	56991	2.5265	0.00576	PDE6H
ENSG00000079459	8	11653082	11696818	128	15	56991	2.5215	0.0058426	FDFT1
ENSG00000149131	11	57364860	57382326	30	3	56991	2.5206	0.005858	SERPING1
ENSG00000147955	9	34634719	34637806	6	3	56991	2.52	0.0058671	SIGMAR1
ENSG00000196208	2	11674242	11782914	77	13	56991	2.5161	0.0059338	GREB1
ENSG00000166135	10	102288829	102319755	28	1	56991	2.5132	0.0059819	HIF1AN
ENSG00000174939	16	29911696	29931185	2	1	56991	2.5114	0.0060134	ASPHD1
ENSG00000174943	16	29916333	29938356	2	1	56991	2.5114	0.0060134	KCTD13
ENSG00000111530	12	67663061	67713731	90	9	56991	2.5035	0.006148	CAND1
ENSG00000101003	20	25388363	25433264	59	4	56991	2.499	0.006228	GINS1
ENSG00000120063	17	63006833	63052957	9	1	56991	2.498	0.0062454	GNA13
ENSG00000146166	6	63985856	64029882	13	3	56991	2.4976	0.0062514	LGSN
ENSG00000183431	1	38422647	38456593	12	2	56991	2.4949	0.0063005	SF3A3
ENSG00000075826	10	102246399	102289628	49	2	56991	2.4945	0.0063068	SEC31B
ENSG00000070748	10	50817141	50901925	70	13	56991	2.493	0.0063331	CHAT
ENSG00000078725	9	121915736	122131745	217	27	56991	2.4861	0.0064579	BRINP1
ENSG00000145029	3	49460379	49466759	6	3	56991	2.486	0.0064585	NICN1
ENSG00000117594	1	209859510	209908295	37	2	56991	2.4819	0.0065341	HSD11B1
ENSG00000142173	21	47518011	47552763	40	6	56991	2.4812	0.0065478	COL6A2
ENSG00000255339	10	102265385	102289638	34	1	56991	2.4782	0.0066017	NDUFB8
ENSG00000151135	12	107349497	107372556	44	8	56991	2.4763	0.0066367	C12orf23
ENSG00000184898	2	152104454	152118393	25	3	56991	2.4754	0.006655	RBM43
ENSG00000155100	8	92082424	92099323	21	3	56991	2.4694	0.0067677	OTUD6B
ENSG00000111713	12	21689123	21757781	142	6	56991	2.4653	0.0068443	GYS2
ENSG00000168060	11	64812290	64826021	7	2	56991	2.4653	0.006845	NAALADL1
ENSG00000179840	1	9712668	9714644	4	1	56991	2.4642	0.0068663	C1orf200
ENSG00000183150	12	12813825	12849141	22	5	56991	2.4641	0.0068684	GPR19
ENSG00000213927	9	34661877	34664045	6	2	56991	2.4598	0.0069513	CCL27
ENSG00000184166	17	2995352	2996290	1	1	56991	2.4576	0.006993	OR1D2
ENSG00000162971	2	200794698	200820459	41	6	56991	2.4575	0.006995	TYW5
ENSG00000137473	4	147627790	147867034	436	14	56991	2.4572	0.0070016	TTC29
ENSG00000123360	12	54943134	54973023	37	8	56991	2.4482	0.007179	PDE1B
ENSG00000068781	2	48757064	49003654	382	38	56991	2.4476	0.007191	STON1-GTF2A1L
ENSG00000185585	9	127539437	127577164	5	1	56991	2.4467	0.0072084	OLFML2A
ENSG00000164074	4	128886461	128960866	5	1	56991	2.4453	0.0072359	C4orf29
ENSG00000166136	10	102267203	102289757	29	2	56991	2.4447	0.0072489	NDUFB8
ENSG00000116106	2	222282747	222438922	188	20	56991	2.4444	0.0072552	EPHA4
ENSG00000170180	4	145030457	145061904	2	1	56991	2.4436	0.00727	GYPA
ENSG00000131096	17	42030106	42081837	24	5	56991	2.4392	0.0073604	PYY
ENSG00000151779	2	15307032	15701454	619	19	56991	2.4359	0.0074278	NBAS
ENSG00000112425	6	145822719	146057160	446	8	56991	2.4358	0.0074304	EPM2A
ENSG00000002919	17	46180719	46200436	54	6	56991	2.4353	0.007439	SNX11
ENSG00000163002	2	183982241	184026408	133	13	56991	2.4353	0.0074395	NUP35
ENSG00000171634	17	65821640	65980494	196	4	56991	2.435	0.0074461	BPTF
ENSG00000079335	1	100810584	100985833	102	4	56991	2.4329	0.0074888	CDC14A
ENSG00000153820	2	228844666	229046361	397	20	56991	2.4294	0.0075613	SPHKAP
ENSG00000173120	11	66886740	67025558	72	5	56991	2.4249	0.0076557	KDM2A
ENSG00000197653	12	124247042	124420753	188	19	56991	2.4238	0.0076791	DNAH10
ENSG00000137221	6	43445261	43474294	39	3	56991	2.4227	0.0077025	TJAP1
ENSG00000117597	1	210001352	210030910	42	4	56991	2.4221	0.0077155	DIEXF
ENSG00000154957	17	11880756	11900827	10	1	56991	2.4207	0.0077445	ZNF18
ENSG00000117154	1	18434240	18704977	158	26	56991	2.4195	0.0077707	IGSF21
ENSG00000125686	17	37560538	37607539	3	1	56991	2.41	0.0079755	MED1
ENSG00000088808	14	104200089	104313927	105	5	56991	2.4079	0.0080227	PPP1R13B
ENSG00000124831	2	238536219	238722325	321	25	56991	2.4062	0.0080602	LRRFIP1
ENSG00000149305	11	113775399	113817287	57	4	56991	2.4061	0.0080619	HTR3B
ENSG00000166169	10	103338639	103348027	3	1	56991	2.4043	0.0081009	POLL
ENSG00000116991	1	232533711	232697304	209	11	56991	2.4028	0.0081348	SIPA1L2
ENSG00000105655	19	18545198	18549111	5	1	56991	2.4004	0.0081877	ISYNA1
ENSG00000235109	6	28292470	28324048	68	10	56991	2.4003	0.0081919	ZSCAN31
ENSG00000110917	12	121124672	121139667	5	3	56991	2.3999	0.0081996	MLEC
ENSG00000182179	3	49842640	49851379	6	2	56991	2.398	0.0082427	UBA7
ENSG00000165637	10	76969912	76991206	23	4	56991	2.3953	0.0083036	VDAC2
ENSG00000100100	22	31677579	31688520	11	4	56991	2.3937	0.0083396	PIK3IP1
ENSG00000142327	2	241505221	241520789	13	2	56991	2.3932	0.0083513	RNPEPL1
ENSG00000135114	12	121458095	121477045	10	3	56991	2.3899	0.0084265	OASL
ENSG00000084764	2	27193480	27250064	37	2	56991	2.3873	0.0084857	MAPRE3
ENSG00000205060	7	133974084	134001803	59	2	56991	2.3872	0.0084877	SLC35B4
ENSG00000257062	12	21200113	21329829	313	20	56991	2.3865	0.0085057	RP11-125O5.2
ENSG00000125879	20	16729003	16750707	32	3	56991	2.3843	0.0085549	OTOR
ENSG00000142513	19	51293672	51298481	11	2	56991	2.3839	0.0085651	ACPT
ENSG00000197417	17	3511556	3539616	35	5	56991	2.3832	0.0085808	SHPK
ENSG00000143631	1	152274651	152297679	39	3	56991	2.379	0.0086808	FLG
ENSG00000116574	1	228870824	228882416	37	4	56991	2.3774	0.0087168	RHOU
ENSG00000168259	17	40128451	40173394	15	2	56991	2.3756	0.0087596	DNAJC7
ENSG00000137185	6	28192664	28201260	16	4	56991	2.3714	0.0088607	ZSCAN9
ENSG00000135318	6	86159809	86205500	43	6	56991	2.371	0.0088707	NT5E
ENSG00000073536	17	33455772	33469334	3	1	56991	2.3707	0.0088762	NLE1
ENSG00000164167	4	147096837	147121152	22	1	56991	2.37	0.0088945	LSM6
ENSG00000198089	22	31884674	32014572	214	15	56991	2.3643	0.0090333	SFI1
ENSG00000128699	2	190635049	190649097	23	3	56991	2.3639	0.0090426	ORMDL1
ENSG00000141295	17	45915058	45918699	8	4	56991	2.3598	0.0091421	SCRN2
ENSG00000172757	11	65590493	65629497	55	8	56991	2.3596	0.0091481	CFL1
ENSG00000070808	5	149599054	149669854	29	5	56991	2.3591	0.0091595	CAMK2A
ENSG00000196532	6	26045639	26046097	1	1	56991	2.3581	0.009184	HIST1H3C
ENSG00000152578	11	105480721	105852819	474	28	56991	2.3555	0.009249	GRIA4
ENSG00000196935	12	64238073	64541613	144	20	56991	2.355	0.0092617	SRGAP1
ENSG00000178172	5	147582357	147594700	9	2	56991	2.355	0.0092623	SPINK6
ENSG00000151322	14	33404139	34273382	604	98	56991	2.3545	0.0092726	NPAS3
ENSG00000100997	20	25275379	25371619	131	3	56991	2.3544	0.0092759	ABHD12
ENSG00000160209	21	45138975	45182188	3	2	56991	2.3527	0.0093189	PDXK
ENSG00000178342	18	77623668	77660184	74	10	56991	2.3475	0.0094511	KCNG2
ENSG00000078804	20	33292094	33301243	2	1	56991	2.345	0.0095129	TP53INP2
ENSG00000136381	15	78729773	78793798	94	6	56991	2.3446	0.0095244	IREB2
ENSG00000004142	17	26673659	26684545	7	2	56991	2.3442	0.009535	POLDIP2
ENSG00000027697	6	137518621	137540586	5	1	56991	2.3406	0.0096252	IFNGR1
ENSG00000257726	12	115800817	115802550	3	2	56991	2.34	0.0096431	RP11-116D17.1
ENSG00000244617	2	70187226	70189397	2	1	56991	2.3399	0.0096449	ASPRV1
ENSG00000124151	20	46130601	46285621	168	10	56991	2.3395	0.0096545	NCOA3
ENSG00000204887	17	39185949	39186356	1	1	56991	2.3392	0.009663	KRTAP1-4
ENSG00000198752	14	103398716	103523799	176	14	56991	2.3386	0.0096774	CDC42BPB
ENSG00000009790	1	209929377	209955668	18	6	56991	2.3376	0.0097034	TRAF3IP3
ENSG00000171310	12	104849073	105155792	352	47	56991	2.3363	0.0097382	CHST11
ENSG00000099250	10	33466420	33625190	271	34	56991	2.3351	0.0097692	NRP1
ENSG00000160948	8	145649000	145653931	4	1	56991	2.334	0.0097969	VPS28
ENSG00000060140	12	10771538	10826917	6	1	56991	2.3329	0.0098259	STYK1
ENSG00000155761	1	118496484	118727846	150	5	56991	2.3306	0.0098874	SPAG17
ENSG00000169876	7	100663353	100702020	26	3	56991	2.3299	0.0099064	MUC17
ENSG00000136770	10	22045466	22292698	5	2	56991	2.3293	0.0099212	DNAJC1
ENSG00000175595	16	14014014	14046202	27	3	56991	2.3286	0.0099404	ERCC4
ENSG00000091640	17	4862521	4871167	8	3	56991	2.3266	0.0099941	SPAG7
ENSG00000268797	19	41307202	41404187	53	12	56991	2.3258	0.010015	CTC-490E21.12
ENSG00000189298	6	28317691	28336947	40	9	56991	2.3239	0.010066	ZKSCAN3
ENSG00000071626	19	1407568	1435719	16	2	56991	2.3225	0.010102	DAZAP1
ENSG00000129250	17	4901243	4931696	49	9	56991	2.3213	0.010136	KIF1C
ENSG00000089163	12	120740119	120751052	13	1	56991	2.321	0.010145	SIRT4
ENSG00000169509	1	152486978	152488486	3	1	56991	2.3199	0.010174	CRCT1
ENSG00000186207	1	152483320	152484653	2	1	56991	2.3185	0.010212	LCE5A
ENSG00000165325	11	93063137	93171653	214	12	56991	2.3154	0.010297	CCDC67
ENSG00000215045	7	6537093	6591067	42	5	56991	2.3151	0.010303	GRID2IP
ENSG00000063046	12	53399942	53435993	77	3	56991	2.3139	0.010337	EIF4B
ENSG00000069869	15	56119120	56285944	448	18	56991	2.3132	0.010356	NEDD4
ENSG00000088986	12	120907653	120936296	42	6	56991	2.3122	0.010384	DYNLL1
ENSG00000118473	1	66999066	67213982	489	19	56991	2.3114	0.010404	SGIP1
ENSG00000180573	6	26124373	26139344	40	6	56991	2.3111	0.010413	HIST1H2AC
ENSG00000171456	20	30946155	31027122	57	3	56991	2.3081	0.010497	ASXL1
ENSG00000124568	6	25783125	25832287	115	10	56991	2.3066	0.010538	SLC17A1
ENSG00000188107	6	64429876	66417118	3291	73	56991	2.3064	0.010545	EYS
ENSG00000076513	12	110436991	110477568	38	6	56991	2.3025	0.010653	ANKRD13A
ENSG00000173281	8	8993765	9009084	11	1	56991	2.3021	0.010666	PPP1R3B
ENSG00000173110	1	161494036	161496681	1	1	56991	2.3019	0.01067	HSPA6
ENSG00000095587	10	98124363	98273675	73	14	56991	2.3019	0.01067	TLL2
ENSG00000167747	19	51300961	51308186	22	4	56991	2.2999	0.010726	C19orf48
ENSG00000077458	11	95502106	95523573	57	7	56991	2.2997	0.010732	FAM76B
ENSG00000232112	3	48481667	48485616	6	1	56991	2.2993	0.010744	TMA7
ENSG00000170322	11	129733531	129765485	27	3	56991	2.2955	0.010852	NFRKB
ENSG00000112761	6	112375275	112392171	12	1	56991	2.2949	0.010871	WISP3
ENSG00000250305	8	12803151	12889012	344	24	56991	2.2942	0.010889	KIAA1456
ENSG00000197181	8	22132810	22215076	11	2	56991	2.2935	0.010909	PIWIL2
ENSG00000096968	9	4985033	5128183	171	3	56991	2.2925	0.010937	JAK2
ENSG00000133313	18	72163051	72188366	19	2	56991	2.2925	0.010938	CNDP2
ENSG00000188266	15	78799906	78829714	43	3	56991	2.2923	0.010945	HYKK
ENSG00000164484	6	130686879	130764208	196	14	56991	2.2896	0.011024	TMEM200A
ENSG00000108849	17	42018172	42019836	3	1	56991	2.2881	0.011066	PPY
ENSG00000127084	9	95709733	95798518	140	15	56991	2.2875	0.011083	FGD3
ENSG00000129170	11	19203578	19232120	1	1	56991	2.2862	0.01112	CSRP3
ENSG00000256223	12	133707161	133736051	62	5	56991	2.2839	0.011189	ZNF10
ENSG00000163069	4	52886872	52904648	4	1	56991	2.2822	0.011239	SGCB
ENSG00000180660	13	36047926	36050832	1	1	56991	2.2805	0.01129	MAB21L1
ENSG00000170946	11	31391387	31453396	57	4	56991	2.2794	0.011323	DNAJC24
ENSG00000136869	9	120466610	120479149	16	4	56991	2.2785	0.011348	TLR4
ENSG00000165219	9	128024073	128129486	29	2	56991	2.2779	0.011366	GAPVD1
ENSG00000226124	2	200625267	200715896	57	9	56991	2.2775	0.011377	FTCDNL1
ENSG00000133083	13	36345478	36705443	509	46	56991	2.2763	0.011415	DCLK1
ENSG00000127463	1	19542158	19578046	73	7	56991	2.2756	0.011435	EMC1
ENSG00000079332	10	71907045	71930279	11	4	56991	2.2693	0.011626	SAR1A
ENSG00000018510	2	178257372	178408564	221	7	56991	2.2676	0.011678	AGPS
ENSG00000176986	10	75504120	75531919	24	3	56991	2.2652	0.01175	SEC24C
ENSG00000107165	9	12685439	12710290	38	3	56991	2.2651	0.011752	TYRP1
ENSG00000144642	3	29322473	30051886	1270	68	56991	2.2645	0.011772	RBMS3
ENSG00000112763	6	26458150	26476849	49	10	56991	2.2637	0.011797	BTN2A1
ENSG00000227345	10	51026325	51130715	41	4	56991	2.2637	0.011797	PARG
ENSG00000115966	2	175936978	176033110	115	9	56991	2.262	0.011849	ATF2
ENSG00000114349	3	50229045	50233949	3	1	56991	2.2614	0.011869	GNAT1
ENSG00000122786	7	134429003	134655479	196	33	56991	2.2565	0.012021	CALD1
ENSG00000118496	6	146114638	146135889	12	2	56991	2.2559	0.012039	FBXO30
ENSG00000105656	19	18553473	18632937	117	5	56991	2.2545	0.012082	ELL
ENSG00000165118	9	86553226	86571901	7	1	56991	2.2543	0.012088	C9orf64
ENSG00000125510	20	62711526	62731996	4	1	56991	2.2525	0.012146	OPRL1
ENSG00000178623	2	241544848	241570676	11	3	56991	2.2508	0.012199	GPR35
ENSG00000110871	12	120941077	120972237	88	10	56991	2.2502	0.012217	COQ5
ENSG00000168288	2	150426148	150444330	13	1	56991	2.2469	0.012324	MMADHC
ENSG00000156873	16	30759591	30772490	3	2	56991	2.2468	0.012327	PHKG2
ENSG00000184967	12	132628993	132637013	3	1	56991	2.2452	0.012378	NOC4L
ENSG00000148498	10	34398488	35104253	710	40	56991	2.2446	0.012397	PARD3
ENSG00000243244	2	48756522	48826025	89	9	56991	2.2444	0.012404	STON1
ENSG00000135250	7	104751151	105039755	326	8	56991	2.2439	0.012418	SRPK2
ENSG00000221953	1	247273462	247275719	5	1	56991	2.2433	0.012439	C1orf229
ENSG00000106066	7	29034847	29235067	203	25	56991	2.2427	0.012459	CPVL
ENSG00000187676	13	31774073	31906413	109	10	56991	2.241	0.012512	B3GALTL
ENSG00000168256	17	40163400	40177659	3	2	56991	2.2405	0.01253	NKIRAS2
ENSG00000178074	2	200775979	200820658	84	10	56991	2.2365	0.01266	C2orf69
ENSG00000160949	8	145654165	145669827	32	1	56991	2.2362	0.012668	TONSL
ENSG00000186998	22	29601840	29655586	35	5	56991	2.2358	0.012682	EMID1
ENSG00000172915	13	35516424	36247159	1315	37	56991	2.2355	0.012693	NBEA
ENSG00000206069	22	25331077	25342662	5	1	56991	2.234	0.012741	TMEM211
ENSG00000198796	18	56148479	56296189	252	34	56991	2.2318	0.012814	ALPK2
ENSG00000205029	11	55606228	55607214	3	2	56991	2.2291	0.012903	OR5D16
ENSG00000173805	17	39873994	39890896	55	5	56991	2.2281	0.012938	HAP1
ENSG00000147804	8	145635126	145642279	2	1	56991	2.2265	0.01299	SLC39A4
ENSG00000108439	17	46018872	46025654	11	4	56991	2.2261	0.013005	PNPO
ENSG00000164815	7	103766788	103848495	158	11	56991	2.2252	0.013034	ORC5
ENSG00000113810	3	160117062	160152750	35	5	56991	2.2249	0.013044	SMC4
ENSG00000136826	9	110247133	110252763	2	1	56991	2.223	0.013107	KLF4
ENSG00000259112	11	77728017	77790911	98	8	56991	2.2222	0.013135	NDUFC2-KCTD14
ENSG00000148832	10	135192695	135205198	22	3	56991	2.2216	0.013155	PAOX
ENSG00000172409	11	57416465	57429340	11	2	56991	2.2199	0.013212	CLP1
ENSG00000120029	10	103605356	103815950	183	18	56991	2.219	0.013244	C10orf76
ENSG00000186367	5	129083772	129102425	28	3	56991	2.2174	0.013299	KIAA1024L
ENSG00000163993	4	6694796	6698897	6	1	56991	2.2165	0.013329	S100P
ENSG00000109685	4	1873151	1983934	2	1	56991	2.2146	0.013395	WHSC1
ENSG00000165644	10	76993727	76995788	1	1	56991	2.2133	0.01344	COMTD1
ENSG00000132792	20	36322408	36500531	169	9	56991	2.2124	0.013471	CTNNBL1
ENSG00000168827	3	158362067	158410364	152	6	56991	2.2116	0.013496	GFM1
ENSG00000148484	10	16632610	16859527	217	21	56991	2.2113	0.013508	RSU1
ENSG00000005156	17	33307513	33332083	4	2	56991	2.2101	0.013548	LIG3
ENSG00000228919	4	7940728	7942022	1	1	56991	2.2061	0.01369	AC097381.1
ENSG00000173930	5	101569690	101632253	125	13	56991	2.2058	0.013699	SLCO4C1
ENSG00000198054	21	39493545	39560110	93	8	56991	2.2053	0.013717	DSCR8
ENSG00000196712	17	29421945	29709134	181	3	56991	2.2026	0.013813	NF1
ENSG00000101442	20	37377085	37400834	84	7	56991	2.2011	0.013866	ACTR5
ENSG00000134121	3	238279	451090	264	25	56991	2.1988	0.013946	CHL1
ENSG00000006831	12	1797740	1897844	116	9	56991	2.1953	0.014071	ADIPOR2
ENSG00000183196	16	75510949	75529282	1	1	56991	2.1942	0.01411	CHST6
ENSG00000133639	12	92536286	92539673	1	1	56991	2.1925	0.01417	BTG1
ENSG00000079257	3	158363611	158390482	81	5	56991	2.1923	0.014178	LXN
ENSG00000204084	1	38326369	38412729	80	8	56991	2.192	0.014188	INPP5B
ENSG00000184840	5	177019159	177023125	7	3	56991	2.1878	0.014341	TMED9
ENSG00000184682	11	1910375	1912084	1	1	56991	2.187	0.01437	C11orf89
ENSG00000151687	2	190539016	190625919	116	10	56991	2.1869	0.014376	ANKAR
ENSG00000001631	7	91828283	91875480	8	1	56991	2.1866	0.014385	KRIT1
ENSG00000129173	11	19245610	19263167	1	1	56991	2.1846	0.01446	E2F8
ENSG00000176749	17	30813637	30818274	1	1	56991	2.184	0.01448	CDK5R1
ENSG00000184500	3	93591881	93692910	31	6	56991	2.1831	0.014515	PROS1
ENSG00000157895	12	121440225	121454305	34	6	56991	2.18	0.014629	C12orf43
ENSG00000135604	6	144471663	144509507	1	1	56991	2.1789	0.01467	STX11
ENSG00000219438	22	48885272	49246724	522	46	56991	2.1788	0.014674	FAM19A5
ENSG00000108669	17	76670130	76778379	61	3	56991	2.1781	0.014698	CYTH1
ENSG00000042445	2	85569211	85581743	2	1	56991	2.1774	0.014724	RETSAT
ENSG00000183977	3	20021453	20053822	53	5	56991	2.177	0.014742	PP2D1
ENSG00000107854	10	93558069	93625033	89	6	56991	2.1738	0.014861	TNKS2
ENSG00000079156	2	179059208	179264160	309	32	56991	2.1736	0.014868	OSBPL6
ENSG00000177932	5	178487416	178510538	20	3	56991	2.1705	0.014983	ZNF354C
ENSG00000118849	3	158414681	158450485	98	11	56991	2.1705	0.014986	RARRES1
ENSG00000188580	6	124125286	125146803	936	82	56991	2.1689	0.015044	NKAIN2
ENSG00000116906	1	231376953	231413719	33	2	56991	2.1673	0.015108	GNPAT
ENSG00000155329	5	132332677	132362296	42	1	56991	2.1663	0.015145	ZCCHC10
ENSG00000188596	12	96883349	97269333	731	28	56991	2.164	0.01523	C12orf55
ENSG00000181019	16	69740899	69760854	29	4	56991	2.1637	0.015244	NQO1
ENSG00000178965	1	75033795	75139422	44	4	56991	2.1636	0.015249	C1orf173
ENSG00000129472	14	21927179	21945132	46	5	56991	2.1622	0.015301	RAB2B
ENSG00000244045	17	26684604	26708716	33	2	56991	2.1616	0.015324	TMEM199
ENSG00000100364	22	45586219	45636650	88	10	56991	2.1614	0.015331	KIAA0930
ENSG00000094975	1	172501489	172580971	56	7	56991	2.1613	0.015338	SUCO
ENSG00000170903	11	105866350	105893130	26	5	56991	2.1608	0.015355	MSANTD4
ENSG00000173786	17	40118759	40129749	1	1	56991	2.1602	0.01538	CNP
ENSG00000111790	12	27091316	27119583	26	6	56991	2.1601	0.015382	FGFR1OP2
ENSG00000187987	6	28399707	28411279	25	4	56991	2.1597	0.015399	ZSCAN23
ENSG00000131473	17	40023161	40086795	32	2	56991	2.1589	0.015429	ACLY
ENSG00000139433	12	110288748	110318293	49	7	56991	2.1587	0.015435	GLTP
ENSG00000138136	10	102986733	102989551	1	1	56991	2.1584	0.01545	LBX1
ENSG00000145777	5	110405760	110413722	2	1	56991	2.1574	0.015487	TSLP
ENSG00000179593	17	7942335	7952452	11	1	56991	2.1559	0.015546	ALOX15B
ENSG00000150672	11	83166055	85338966	2951	115	56991	2.1547	0.015592	DLG2
ENSG00000204538	6	31105313	31107127	14	7	56991	2.1543	0.015608	PSORS1C2
ENSG00000185862	17	29630784	29641130	11	1	56991	2.1536	0.015637	EVI2B
ENSG00000114745	3	39138150	39149854	20	5	56991	2.1535	0.015641	GORASP1
ENSG00000265118	17	29632231	29645849	15	1	56991	2.1528	0.015668	CTD-2370N5.3
ENSG00000105717	19	19672522	19729725	29	4	56991	2.152	0.0157	PBX4
ENSG00000101350	20	30865467	30922814	53	3	56991	2.1502	0.015768	KIF3B
ENSG00000075290	10	102222798	102243501	29	1	56991	2.1491	0.015812	WNT8B
ENSG00000129354	19	10683347	10697991	46	2	56991	2.1486	0.015834	AP1M2
ENSG00000008256	7	6201407	6312275	105	5	56991	2.1484	0.01584	CYTH3
ENSG00000140332	15	70340129	70390515	3	1	56991	2.1483	0.015847	TLE3
ENSG00000121931	1	111489807	111506701	6	2	56991	2.146	0.015937	LRIF1
ENSG00000085719	8	87497059	87573726	153	16	56991	2.1444	0.016002	CPNE3
ENSG00000204613	6	30119722	30128711	28	4	56991	2.1428	0.016063	TRIM10
ENSG00000185052	20	19193290	19703581	653	62	56991	2.1413	0.016124	SLC24A3
ENSG00000173465	11	65337901	65341413	2	1	56991	2.1409	0.016143	SSSCA1
ENSG00000177707	3	110788918	110994410	289	23	56991	2.1408	0.016147	PVRL3
ENSG00000160460	19	40972148	41082370	53	6	56991	2.139	0.01622	SPTBN4
ENSG00000143549	1	154127784	154167124	42	6	56991	2.1378	0.016265	TPM3
ENSG00000168924	4	1813206	1857974	2	1	56991	2.1369	0.016303	LETM1
ENSG00000115042	2	96068469	96082364	2	1	56991	2.1367	0.016313	FAHD2A
ENSG00000163071	4	52917497	52963458	1	1	56991	2.136	0.01634	SPATA18
ENSG00000123609	2	152126979	152146571	55	4	56991	2.1356	0.016356	NMI
ENSG00000065154	10	126085872	126107545	6	2	56991	2.1348	0.016391	OAT
ENSG00000153707	9	8314246	10612723	3570	252	56991	2.1338	0.016428	PTPRD
ENSG00000188993	4	52859868	52883786	3	1	56991	2.1303	0.016571	LRRC66
ENSG00000143324	1	180601140	180859387	173	14	56991	2.128	0.016669	XPR1
ENSG00000268324	3	46598888	46601178	3	1	56991	2.1265	0.01673	LUZPP1
ENSG00000178502	17	40009797	40021684	8	1	56991	2.126	0.016751	KLHL11
ENSG00000135974	2	105953816	105965668	19	4	56991	2.1259	0.016757	C2orf49
ENSG00000174007	3	196433148	196439164	23	3	56991	2.1256	0.016769	CEP19
ENSG00000077522	1	236849754	236927931	112	14	56991	2.1254	0.016775	ACTN2
ENSG00000204683	10	21414692	21435488	6	1	56991	2.1252	0.016785	C10orf113
ENSG00000172932	11	67056018	67069956	12	3	56991	2.1246	0.016811	ANKRD13D
ENSG00000154040	18	21718942	21741567	26	4	56991	2.1239	0.016841	CABYR
ENSG00000172995	3	35680437	35835988	145	18	56991	2.1234	0.016858	ARPP21
ENSG00000130201	19	45715879	45737469	55	1	56991	2.1205	0.016981	EXOC3L2
ENSG00000175189	12	57828543	57844611	21	3	56991	2.1191	0.01704	INHBC
ENSG00000109084	17	26646121	26655707	6	2	56991	2.1183	0.017075	TMEM97
ENSG00000251246	1	155036224	155059283	17	3	56991	2.1182	0.017081	EFNA3
ENSG00000143590	1	155036224	155060014	17	3	56991	2.1182	0.017081	EFNA3
ENSG00000163191	1	152004982	152020383	15	1	56991	2.1171	0.017125	S100A11
ENSG00000135175	7	97613996	97620481	21	1	56991	2.1158	0.01718	OCM2
ENSG00000105229	19	4007644	4039384	6	2	56991	2.1148	0.017224	PIAS4
ENSG00000147613	8	87060602	87100850	45	6	56991	2.1137	0.01727	PSKH2
ENSG00000217236	2	175199674	175203220	1	1	56991	2.1111	0.01738	SP9
ENSG00000006459	7	139784546	139876835	49	3	56991	2.1108	0.017394	KDM7A
ENSG00000175548	12	38710380	38717784	7	2	56991	2.1102	0.017421	ALG10B
ENSG00000158402	5	137620954	137674044	93	9	56991	2.1101	0.017425	CDC25C
ENSG00000006128	7	97361220	97369784	4	1	56991	2.1095	0.017453	TAC1
ENSG00000136450	17	56080721	56084707	2	1	56991	2.1076	0.017533	SRSF1
ENSG00000141959	21	45719934	45747259	52	5	56991	2.1072	0.017551	PFKL
ENSG00000137691	11	101918174	101955291	68	6	56991	2.1065	0.017582	C11orf70
ENSG00000114650	3	47455203	47518616	32	2	56991	2.1033	0.017721	SCAP
ENSG00000066032	2	79412357	80875905	1751	143	56991	2.1032	0.017725	CTNNA2
ENSG00000136014	12	95910336	95945266	43	7	56991	2.1029	0.017736	USP44
ENSG00000152192	13	79172497	79177673	3	2	56991	2.1026	0.01775	POU4F1
ENSG00000184226	13	66876967	67804468	1019	67	56991	2.1013	0.017808	PCDH9
ENSG00000170786	8	57212569	57233335	16	3	56991	2.0995	0.017888	SDR16C5
ENSG00000149328	11	134201768	134248235	10	3	56991	2.0961	0.018036	GLB1L2
ENSG00000160741	1	153920145	153931101	6	1	56991	2.0959	0.018048	CRTC2
ENSG00000204703	6	29053985	29055090	1	1	56991	2.0956	0.01806	OR2B3
ENSG00000130528	19	49654455	49658681	4	2	56991	2.095	0.018085	HRC
ENSG00000258864	5	112162910	112203279	42	8	56991	2.0947	0.018098	CTC-554D6.1
ENSG00000109072	17	26691290	26700110	17	2	56991	2.0947	0.018098	VTN
ENSG00000112964	5	42423879	42721979	325	17	56991	2.0947	0.018099	GHR
ENSG00000196975	2	69871557	70053596	134	11	56991	2.093	0.018177	ANXA4
ENSG00000166004	11	93394805	93463522	35	6	56991	2.0916	0.018237	KIAA1731
ENSG00000142409	19	56598732	56632649	29	3	56991	2.0915	0.018243	ZNF787
ENSG00000170890	12	120759914	120765592	4	1	56991	2.0914	0.018245	PLA2G1B
ENSG00000080824	14	102547075	102606036	34	4	56991	2.0911	0.018259	HSP90AA1
ENSG00000168702	2	140988992	142889270	4988	195	56991	2.0903	0.018293	LRP1B
ENSG00000111716	12	21788276	21910791	95	2	56991	2.0889	0.018357	LDHB
ENSG00000167081	9	128509624	128729656	109	8	56991	2.0878	0.018409	PBX3
ENSG00000134780	11	61447905	61514473	38	4	56991	2.0875	0.018424	DAGLA
ENSG00000148488	10	17360382	17496329	453	22	56991	2.0871	0.018441	ST8SIA6
ENSG00000139890	14	23352374	23356895	1	1	56991	2.0866	0.01846	REM2
ENSG00000145147	4	20254883	20622184	183	31	56991	2.0866	0.018463	SLIT2
ENSG00000136153	13	76194570	76434004	411	39	56991	2.0865	0.018468	LMO7
ENSG00000068745	3	48725436	48777786	57	4	56991	2.0864	0.018473	IP6K2
ENSG00000198887	9	72873937	72969804	185	13	56991	2.0826	0.018646	SMC5
ENSG00000137259	6	26033320	26033796	2	1	56991	2.0825	0.018649	HIST1H2AB
ENSG00000165801	14	21538429	21558399	27	3	56991	2.0812	0.018709	ARHGEF40
ENSG00000214029	12	133694740	133707059	33	5	56991	2.0808	0.018726	ZNF891
ENSG00000010818	6	143072604	143266338	145	19	56991	2.0797	0.018775	HIVEP2
ENSG00000144048	2	73989311	74007284	8	1	56991	2.0792	0.0188	DUSP11
ENSG00000147586	8	80830952	80942524	33	4	56991	2.0783	0.018841	MRPS28
ENSG00000144868	3	132757235	133116636	545	25	56991	2.0782	0.018847	TMEM108
ENSG00000172977	11	65479467	65487075	20	5	56991	2.0779	0.01886	KAT5
ENSG00000105173	19	30302805	30315215	3	2	56991	2.0774	0.018884	CCNE1
ENSG00000105726	19	19756007	19774502	16	2	56991	2.077	0.018901	ATP13A1
ENSG00000205754	12	20968673	21245679	826	15	56991	2.0768	0.018908	SLCO1B7
ENSG00000115257	19	1481427	1490751	1	1	56991	2.0766	0.01892	PCSK4
ENSG00000257860	12	103545620	103562087	17	4	56991	2.071	0.019179	RP11-552I14.1
ENSG00000144290	2	162280843	162841792	627	9	56991	2.071	0.01918	SLC4A10
ENSG00000204700	6	29141311	29142351	7	2	56991	2.071	0.019181	OR2J2
ENSG00000176623	8	87480486	87526586	116	9	56991	2.0705	0.019201	RMDN1
ENSG00000179051	1	17733256	17766220	49	5	56991	2.0701	0.019222	RCC2
ENSG00000242107	3	159733811	159749210	32	3	56991	2.0694	0.019254	LINC01100
ENSG00000176783	5	178977559	179037027	117	13	56991	2.0681	0.019317	RUFY1
ENSG00000186642	11	72287185	72385635	74	13	56991	2.068	0.019318	PDE2A
ENSG00000164051	3	48473574	48481866	8	1	56991	2.0678	0.019328	CCDC51
ENSG00000109158	4	46920917	46996424	127	15	56991	2.0675	0.019344	GABRA4
ENSG00000077238	16	27324989	27376099	24	6	56991	2.0674	0.019347	IL4R
ENSG00000176055	5	89754020	89770585	10	2	56991	2.0671	0.019362	MBLAC2
ENSG00000213015	19	56146382	56154835	18	4	56991	2.0664	0.019397	ZNF580
ENSG00000213366	1	110210644	110252171	1	1	56991	2.0644	0.01949	GSTM2
ENSG00000124564	6	25833294	25882514	105	11	56991	2.0635	0.019531	SLC17A3
ENSG00000149557	11	125315646	125366213	72	10	56991	2.0628	0.019564	FEZ1
ENSG00000135316	6	86318053	86353510	15	2	56991	2.0626	0.019577	SYNCRIP
ENSG00000156471	8	97273943	97349223	21	2	56991	2.0624	0.019583	PTDSS1
ENSG00000005243	17	46103533	46115392	15	5	56991	2.0598	0.019708	COPZ2
ENSG00000184144	1	205012325	205047627	73	8	56991	2.0593	0.019734	CNTN2
ENSG00000175854	9	131037658	131051269	3	1	56991	2.0584	0.019776	SWI5
ENSG00000132958	13	19997017	20110903	193	10	56991	2.0576	0.019814	TPTE2
ENSG00000197935	6	28962562	28973093	20	5	56991	2.0574	0.019825	ZNF311
ENSG00000111700	12	20963636	21243040	838	15	56991	2.0565	0.019866	SLCO1B3
ENSG00000109881	11	27352374	27385415	63	9	56991	2.0548	0.019947	CCDC34
ENSG00000129625	5	112212084	112258236	89	7	56991	2.0502	0.020171	REEP5
ENSG00000161647	17	41878167	41910538	16	2	56991	2.0499	0.020188	MPP3
ENSG00000165119	9	86582998	86595569	6	1	56991	2.049	0.020233	HNRNPK
ENSG00000112232	6	62389865	62996132	830	24	56991	2.0483	0.020266	KHDRBS2
ENSG00000134461	10	5903580	5931869	57	4	56991	2.0439	0.020484	ANKRD16
ENSG00000148660	10	75572259	75634343	51	5	56991	2.0437	0.02049	CAMK2G
ENSG00000173801	17	39775692	39943183	160	15	56991	2.0437	0.020491	JUP
ENSG00000255561	11	111744780	111751967	7	2	56991	2.0435	0.0205	FDXACB1
ENSG00000091127	7	105080108	105162714	27	5	56991	2.0403	0.020662	PUS7
ENSG00000198837	1	153901977	153919172	12	1	56991	2.0399	0.020679	DENND4B
ENSG00000078898	20	31595406	31611515	6	3	56991	2.0397	0.02069	BPIFB2
ENSG00000262304	17	3468738	3539543	73	13	56991	2.0384	0.020752	SHPK
ENSG00000159713	16	67423712	67427438	7	2	56991	2.0377	0.020788	TPPP3
ENSG00000148053	9	87283466	87638505	421	29	56991	2.0375	0.0208	NTRK2
ENSG00000181555	3	47057919	47205457	85	2	56991	2.0361	0.020871	SETD2
ENSG00000118564	4	15606162	15683302	183	14	56991	2.0358	0.020887	FBXL5
ENSG00000233822	6	27806323	27823487	10	4	56991	2.0356	0.020895	HIST1H2BN
ENSG00000103528	16	19179293	19279652	10	2	56991	2.0353	0.02091	SYT17
ENSG00000113327	5	161494546	161582542	55	8	56991	2.0352	0.020914	GABRG2
ENSG00000196116	9	100174232	100258407	97	5	56991	2.0351	0.020919	TDRD7
ENSG00000150261	11	56113421	56114507	4	2	56991	2.0346	0.020945	OR8K1
ENSG00000182957	13	24553944	24881212	522	67	56991	2.0341	0.020969	SPATA13
ENSG00000152669	5	54526980	54529508	1	1	56991	2.0315	0.0211	CCNO
ENSG00000257046	12	20968608	21243179	816	15	56991	2.031	0.021128	LST3
ENSG00000197563	18	59710800	59854351	491	14	56991	2.0308	0.02114	PIGN
ENSG00000094661	19	15197791	15199032	8	2	56991	2.0303	0.021165	OR1I1
ENSG00000140553	15	91473410	91497323	28	1	56991	2.0298	0.021186	UNC45A
ENSG00000094880	5	137523339	137549032	15	2	56991	2.0297	0.021195	CDC23
ENSG00000273167	13	24553839	24895169	524	67	56991	2.0282	0.021269	RP11-307N16.6
ENSG00000138018	2	26531415	26618759	123	16	56991	2.0281	0.021274	EPT1
ENSG00000072518	11	63606400	63678491	58	5	56991	2.0278	0.021289	MARK2
ENSG00000127663	19	4969125	5153606	308	26	56991	2.0263	0.021369	KDM4B
ENSG00000265944	18	6511415	6590652	42	8	56991	2.0261	0.021376	C18orf64
ENSG00000272214	12	121407641	121410095	3	1	56991	2.026	0.021381	AC079602.1
ENSG00000013306	17	42396993	42402238	5	1	56991	2.0258	0.021393	SLC25A39
ENSG00000139116	12	39687030	39837192	149	9	56991	2.025	0.021435	KIF21A
ENSG00000158555	11	75145685	75236948	66	8	56991	2.0229	0.021543	GDPD5
ENSG00000073792	3	185361527	185542844	157	13	56991	2.0228	0.021546	IGF2BP2
ENSG00000080802	7	135046547	135194875	85	7	56991	2.0222	0.021576	CNOT4
ENSG00000186577	6	34214157	34217247	6	2	56991	2.0199	0.021694	C6orf1
ENSG00000146576	7	6629648	6648357	30	1	56991	2.0197	0.021709	C7orf26
ENSG00000159784	7	143050493	143059863	2	1	56991	2.0183	0.02178	FAM131B
ENSG00000173511	11	64002010	64006259	2	1	56991	2.0178	0.021808	VEGFB
ENSG00000118193	1	200520628	200589862	175	15	56991	2.0175	0.021821	KIF14
ENSG00000126550	4	70916119	70924562	21	4	56991	2.0173	0.02183	HTN1
ENSG00000101017	20	44746911	44758502	10	3	56991	2.0167	0.021863	CD40
ENSG00000105501	19	52114781	52150151	12	2	56991	2.0158	0.021908	SIGLEC5
ENSG00000268500	19	52115344	52150142	12	2	56991	2.0158	0.021908	SIGLEC5
ENSG00000164451	6	116850174	116880031	38	5	56991	2.0145	0.021978	FAM26D
ENSG00000123119	8	91803778	91971636	226	9	56991	2.0139	0.022008	NECAB1
ENSG00000124216	20	48599536	48605423	17	1	56991	2.0124	0.022091	SNAI1
ENSG00000167562	19	53059075	53090427	14	3	56991	2.0123	0.022094	ZNF701
ENSG00000164458	6	166571144	166582188	48	7	56991	2.0122	0.022101	T
ENSG00000149532	11	61170121	61197503	8	1	56991	2.0113	0.022146	CPSF7
ENSG00000221990	5	441645	443258	10	2	56991	2.0112	0.022152	C5orf55
ENSG00000121390	13	20248896	20357142	142	9	56991	2.0091	0.022265	PSPC1
ENSG00000233436	11	57510986	57519253	2	1	56991	2.009	0.02227	BTBD18
ENSG00000105245	19	41172596	41196877	21	4	56991	2.0084	0.0223	NUMBL
ENSG00000183049	10	12391481	12877545	548	65	56991	2.0078	0.022333	CAMK1D
ENSG00000111199	12	110220890	110271212	54	7	56991	2.0068	0.022387	TRPV4
ENSG00000033100	7	150929575	150935908	12	2	56991	2.006	0.02243	CHPF2
ENSG00000232810	6	31543344	31546113	6	3	56991	2.0057	0.022446	TNF
ENSG00000104969	19	2754712	2783369	21	1	56991	2.0043	0.02252	SGTA
ENSG00000164733	8	11700033	11726957	79	9	56991	2.0006	0.022718	CTSB
ENSG00000137491	11	74811608	74917594	193	10	56991	2	0.022752	SLCO2B1
ENSG00000143569	1	154192655	154243986	35	4	56991	1.9998	0.02276	UBAP2L
ENSG00000019505	11	45261852	45307870	78	7	56991	1.9995	0.022776	SYT13
ENSG00000272869	5	112196885	112228776	77	6	56991	1.9995	0.022778	CTC-487M23.8
ENSG00000146373	6	125283691	125413779	46	6	56991	1.9993	0.02279	RNF217
ENSG00000185379	17	33426811	33448541	7	2	56991	1.9987	0.02282	RAD51D
ENSG00000065618	10	105791044	105845760	43	6	56991	1.9984	0.022836	COL17A1
ENSG00000065457	16	75630879	75657198	78	10	56991	1.998	0.022858	ADAT1
ENSG00000113916	3	187439165	187463515	17	2	56991	1.9969	0.02292	BCL6
ENSG00000170088	4	165995574	166129701	217	11	56991	1.9963	0.022952	TMEM192
ENSG00000211448	14	80663873	80854100	146	9	56991	1.9962	0.022959	DIO2
ENSG00000198939	5	178322895	178360213	62	3	56991	1.9961	0.022962	ZFP2
ENSG00000041357	15	78832747	78841604	16	1	56991	1.9959	0.022974	PSMA4
ENSG00000111481	12	54694986	54745633	13	2	56991	1.995	0.023024	COPZ1
ENSG00000113790	3	184908412	184999778	113	9	56991	1.9936	0.023098	EHHADH
ENSG00000108559	17	5264258	5323480	219	5	56991	1.9931	0.023123	NUP88
ENSG00000108511	17	46671639	46682354	5	2	56991	1.9924	0.023165	HOXB6
ENSG00000180532	19	58180303	58190520	26	4	56991	1.9921	0.023182	ZSCAN4
ENSG00000188906	12	40590546	40763087	379	26	56991	1.9898	0.023304	LRRK2
ENSG00000198420	7	143548468	143599291	15	2	56991	1.9897	0.023313	FAM115A
ENSG00000124789	6	17615269	17706656	80	9	56991	1.9893	0.023333	NUP153
ENSG00000224361	2	23729913	23747214	2	1	56991	1.9885	0.023381	AC011239.1
ENSG00000168243	1	235710987	235814054	71	9	56991	1.9883	0.023391	GNG4
ENSG00000164944	8	95499921	95565757	236	16	56991	1.9882	0.023394	KIAA1429
ENSG00000183576	14	99864083	99947216	24	2	56991	1.9867	0.023476	SETD3
ENSG00000164039	4	104000592	104021040	17	2	56991	1.9866	0.023481	BDH2
ENSG00000183172	22	42475695	42480288	3	1	56991	1.9866	0.023483	SMDT1
ENSG00000273171	17	26691310	26695033	9	2	56991	1.985	0.023572	CTB-96E2.2
ENSG00000187950	12	29565407	29650619	188	12	56991	1.9833	0.023665	OVCH1
ENSG00000143570	1	153931575	153940188	4	2	56991	1.9827	0.0237	SLC39A1
ENSG00000167657	19	3958451	3971121	1	1	56991	1.9827	0.0237	DAPK3
ENSG00000157837	12	121200313	121342174	208	17	56991	1.9821	0.023735	SPPL3
ENSG00000182095	7	5346421	5465045	37	8	56991	1.9812	0.023782	TNRC18
ENSG00000248713	4	100557686	100575805	33	6	56991	1.981	0.023793	RP11-766F14.2
ENSG00000258817	11	49973943	49974971	2	1	56991	1.9799	0.023855	OR4C13
ENSG00000180353	3	121350246	121379774	66	7	56991	1.9796	0.023877	HCLS1
ENSG00000205143	9	34621376	34628104	10	3	56991	1.9785	0.023938	ARID3C
ENSG00000151967	3	159557650	159615149	17	4	56991	1.9781	0.023957	SCHIP1
ENSG00000088727	3	47269516	47324941	37	3	56991	1.9763	0.024062	KIF9
ENSG00000204052	6	43474707	43478424	7	1	56991	1.9759	0.024082	LRRC73
ENSG00000124900	11	55650773	55659286	9	3	56991	1.9759	0.024082	TRIM51
ENSG00000189362	2	191369068	191399448	51	6	56991	1.9753	0.024116	TMEM194B
ENSG00000250741	2	18736811	18770830	22	2	56991	1.9746	0.024156	NT5C1B-RDH14
ENSG00000185013	2	18737050	18770838	22	2	56991	1.9746	0.024156	NT5C1B
ENSG00000168061	11	64808373	64812300	11	3	56991	1.9744	0.02417	SAC3D1
ENSG00000117614	1	25549170	25558993	1	1	56991	1.9737	0.02421	SYF2
ENSG00000268421	10	131308884	131309525	4	2	56991	1.9726	0.024272	AL355531.2
ENSG00000141258	17	2240792	2284352	63	8	56991	1.9726	0.024272	SGSM2
ENSG00000184304	14	30045687	30661104	561	43	56991	1.9713	0.024345	PRKD1
ENSG00000125868	20	17550508	17590564	35	7	56991	1.9708	0.024372	DSTN
ENSG00000135617	2	73455134	73460366	10	3	56991	1.9691	0.024469	PRADC1
ENSG00000119965	10	124690419	124713919	21	3	56991	1.9681	0.024526	C10orf88
ENSG00000152409	5	78532012	78623038	49	2	56991	1.9681	0.024528	JMY
ENSG00000187773	18	72102963	72125179	8	1	56991	1.9681	0.024528	FAM69C
ENSG00000241935	10	99344080	99372559	8	2	56991	1.9672	0.024583	HOGA1
ENSG00000131634	16	1578689	1605581	57	7	56991	1.9671	0.024585	TMEM204
ENSG00000180592	10	21802407	21814611	1	1	56991	1.9667	0.02461	SKIDA1
ENSG00000205560	22	51007290	51017899	41	6	56991	1.9664	0.024625	CPT1B
ENSG00000108309	17	42385781	42396039	2	1	56991	1.9662	0.024637	RUNDC3A
ENSG00000100105	22	31721790	31742218	9	3	56991	1.9649	0.024711	PATZ1
ENSG00000197020	19	21905568	21950430	153	9	56991	1.964	0.024763	ZNF100
ENSG00000001629	7	91875548	92030698	35	3	56991	1.9638	0.024775	ANKIB1
ENSG00000127377	7	151125921	151137899	5	1	56991	1.9638	0.024776	CRYGN
ENSG00000171045	8	143293441	143484601	234	18	56991	1.9634	0.024799	TSNARE1
ENSG00000105750	19	21106028	21133503	108	3	56991	1.9629	0.024828	ZNF85
ENSG00000271793	6	86267696	86324952	42	7	56991	1.9621	0.024874	RP11-321N4.5
ENSG00000177602	17	3627211	3630067	9	2	56991	1.962	0.024882	GSG2
ENSG00000129355	19	10677138	10679735	5	2	56991	1.9612	0.024929	CDKN2D
ENSG00000149781	11	63974150	63991354	24	5	56991	1.9599	0.025004	FERMT3
ENSG00000164893	8	87226281	87333375	188	16	56991	1.9586	0.02508	SLC7A13
ENSG00000145888	5	151202074	151304403	106	3	56991	1.9582	0.025106	GLRA1
ENSG00000145740	5	68389473	68426896	29	3	56991	1.9581	0.025112	SLC30A5
ENSG00000034713	16	75600249	75611779	19	3	56991	1.9571	0.025169	GABARAPL2
ENSG00000212997	8	95558771	95560630	8	2	56991	1.9567	0.025193	AC023632.1
ENSG00000180259	20	4711928	4721314	22	2	56991	1.9565	0.025204	PRNT
ENSG00000257923	7	101458959	101927249	470	35	56991	1.9558	0.025246	CUX1
ENSG00000076554	8	80870571	81143467	331	16	56991	1.955	0.025289	TPD52
ENSG00000146477	6	160769300	160876014	174	12	56991	1.9542	0.025337	SLC22A3
ENSG00000170689	17	46698518	46703839	8	2	56991	1.9535	0.025381	HOXB9
ENSG00000130349	6	107349407	107372546	15	1	56991	1.953	0.02541	C6orf203
ENSG00000087269	4	2939660	2965112	37	3	56991	1.9516	0.025493	NOP14
ENSG00000182077	10	27687116	27703297	83	7	56991	1.9512	0.025515	PTCHD3
ENSG00000141480	17	4613784	4624794	1	1	56991	1.9511	0.02552	ARRB2
ENSG00000203734	6	139117063	139225207	142	22	56991	1.9508	0.025542	ECT2L
ENSG00000269781	7	6522922	6524873	2	1	56991	1.9506	0.025554	FLJ20306
ENSG00000171425	19	56146825	56156988	19	5	56991	1.9505	0.02556	ZNF581
ENSG00000004139	17	26691378	26728065	52	4	56991	1.9498	0.025599	SARM1
ENSG00000253250	8	91970865	91997485	15	3	56991	1.9495	0.025618	C8orf88
ENSG00000256825	12	133707570	133778955	169	8	56991	1.9489	0.025653	CTD-2140B24.4
ENSG00000153487	13	111365083	111373421	9	1	56991	1.9482	0.025695	ING1
ENSG00000168334	3	39224701	39234087	9	2	56991	1.9478	0.025719	XIRP1
ENSG00000103479	16	53467889	53525561	5	2	56991	1.9473	0.02575	RBL2
ENSG00000268926	9	98534605	98537013	4	2	56991	1.9467	0.025786	DKFZP434H0512
ENSG00000110484	11	62037627	62040628	4	2	56991	1.9465	0.025797	SCGB2A2
ENSG00000135821	1	182350839	182361341	12	3	56991	1.9443	0.025928	GLUL
ENSG00000135097	12	120779133	120806983	33	5	56991	1.9421	0.026061	MSI1
ENSG00000164068	3	49726932	49758962	37	5	56991	1.9417	0.026086	RNF123
ENSG00000168676	16	67323331	67360666	22	2	56991	1.9406	0.026156	KCTD19
ENSG00000182613	5	180581943	180582890	1	1	56991	1.9402	0.02618	OR2V2
ENSG00000163825	3	46538981	46542439	8	2	56991	1.9398	0.026201	RTP3
ENSG00000217442	22	50989541	51001334	62	2	56991	1.9397	0.026208	SYCE3
ENSG00000084693	2	27265232	27293490	22	3	56991	1.9396	0.026213	AGBL5
ENSG00000162761	1	165171104	165325952	185	26	56991	1.9389	0.026255	LMX1A
ENSG00000161594	17	39991937	40004636	4	1	56991	1.9376	0.026334	KLHL10
ENSG00000254413	22	51007298	51021394	46	6	56991	1.936	0.026434	CHKB-CPT1B
ENSG00000091704	7	130020180	130027955	9	2	56991	1.936	0.026435	CPA1
ENSG00000163923	3	186838736	186898696	9	3	56991	1.936	0.026437	RPL39L
ENSG00000074266	11	85955586	85989855	59	5	56991	1.9357	0.026453	EED
ENSG00000160796	3	47021173	47051193	18	2	56991	1.9347	0.026511	NBEAL2
ENSG00000177990	12	63952693	64062719	216	18	56991	1.9342	0.026546	DPY19L2
ENSG00000172264	20	13976015	16033842	2590	170	56991	1.9338	0.026572	MACROD2
ENSG00000111276	12	12867992	12875305	1	1	56991	1.9317	0.0267	CDKN1B
ENSG00000158691	6	28346732	28367511	49	5	56991	1.9309	0.026746	ZSCAN12
ENSG00000182732	14	72399156	73030654	1082	55	56991	1.9307	0.02676	RGS6
ENSG00000076201	3	47422501	47454931	21	1	56991	1.9284	0.026906	PTPN23
ENSG00000131400	19	50861734	50869087	6	1	56991	1.9279	0.026934	NAPSA
ENSG00000147679	8	117778742	117861702	93	15	56991	1.9255	0.027081	UTP23
ENSG00000205592	12	40787197	40964632	737	23	56991	1.9252	0.0271	MUC19
ENSG00000124406	4	42410390	42659122	225	23	56991	1.9252	0.027104	ATP8A1
ENSG00000137720	11	111749659	111756699	11	1	56991	1.9249	0.02712	C11orf1
ENSG00000153037	5	112196919	112205485	23	4	56991	1.9244	0.027151	SRP19
ENSG00000137841	15	40570377	40600136	2	1	56991	1.9243	0.02716	PLCB2
ENSG00000178397	7	6369040	6388612	18	3	56991	1.9242	0.027164	FAM220A
ENSG00000182149	16	71879899	71962913	66	8	56991	1.9238	0.027192	IST1
ENSG00000111785	12	107168373	107283090	94	10	56991	1.9231	0.027235	RIC8B
ENSG00000168779	3	157814948	157824292	17	1	56991	1.923	0.027243	SHOX2
ENSG00000180269	16	20042807	20085239	40	7	56991	1.9227	0.027258	GPR139
ENSG00000159714	16	67428322	67450736	22	3	56991	1.9224	0.02728	ZDHHC1
ENSG00000143995	2	66660584	66801001	108	12	56991	1.9223	0.027286	MEIS1
ENSG00000154114	11	120894781	120961484	60	4	56991	1.922	0.027302	TBCEL
ENSG00000128708	2	172778958	172848599	102	11	56991	1.922	0.027304	HAT1
ENSG00000132141	17	33254878	33308097	35	6	56991	1.9217	0.027323	CCT6B
ENSG00000114648	3	47324407	47388306	25	3	56991	1.9185	0.027524	KLHL18
ENSG00000036530	14	100150641	100193638	36	4	56991	1.918	0.027554	CYP46A1
ENSG00000181698	11	56043029	56044146	3	2	56991	1.9179	0.027563	OR5T1
ENSG00000159708	16	67360701	67419106	72	6	56991	1.9172	0.027607	LRRC36
ENSG00000137338	6	28249314	28270326	43	7	56991	1.9171	0.027613	PGBD1
ENSG00000068784	2	45615819	45839304	268	15	56991	1.9171	0.027615	SRBD1
ENSG00000136848	9	124329336	124547809	110	10	56991	1.9165	0.027648	DAB2IP
ENSG00000155099	8	92006024	92053292	30	5	56991	1.9155	0.027717	TMEM55A
ENSG00000213186	3	160150233	160203561	56	6	56991	1.9149	0.027755	TRIM59
ENSG00000169594	15	83924655	83953466	7	1	56991	1.9131	0.027865	BNC1
ENSG00000146670	11	64833772	64851636	27	5	56991	1.9125	0.027908	CDCA5
ENSG00000176715	16	89154783	89222254	151	10	56991	1.912	0.027939	ACSF3
ENSG00000124159	20	43922085	43937169	20	3	56991	1.9093	0.028113	MATN4
ENSG00000127989	7	91321323	91510034	73	5	56991	1.9085	0.02816	MTERF
ENSG00000184999	11	62905339	63137190	467	14	56991	1.9085	0.028161	SLC22A10
ENSG00000005100	17	5344232	5372380	41	8	56991	1.9078	0.028207	DHX33
ENSG00000117971	15	78916461	79020096	51	7	56991	1.9068	0.028274	CHRNB4
ENSG00000109079	17	26662628	26674035	8	2	56991	1.9067	0.028283	TNFAIP1
ENSG00000179038	11	66963391	66964638	1	1	56991	1.9056	0.02835	AP001885.1
ENSG00000137203	6	10393419	10419892	2	1	56991	1.9056	0.028351	TFAP2A
ENSG00000260027	17	46684594	46710934	40	7	56991	1.9049	0.028394	HOXB7
ENSG00000197279	6	28048753	28057341	16	2	56991	1.9045	0.028423	ZNF165
ENSG00000119938	10	93388199	93392811	3	2	56991	1.9027	0.028542	PPP1R3C
ENSG00000116062	2	47922669	48037240	169	19	56991	1.9025	0.028556	MSH6
ENSG00000127481	1	19401000	19536770	190	14	56991	1.9024	0.028562	UBR4
ENSG00000168903	5	180415845	180433727	13	2	56991	1.9018	0.028599	BTNL3
ENSG00000183785	22	18593097	18629321	1	1	56991	1.9003	0.0287	TUBA8
ENSG00000168528	1	31882412	31907525	22	2	56991	1.8989	0.028792	SERINC2
ENSG00000188315	3	49306035	49315342	10	2	56991	1.8986	0.028807	C3orf62
ENSG00000076382	17	26904588	26926297	3	2	56991	1.8984	0.02882	SPAG5
ENSG00000214513	2	73429386	73439641	27	4	56991	1.8968	0.028928	NOTO
ENSG00000136448	17	43128978	43186384	148	13	56991	1.8959	0.028989	NMT1
ENSG00000114742	3	39093489	39138155	99	10	56991	1.8944	0.029088	WDR48
ENSG00000130449	5	60628100	60841997	80	7	56991	1.8944	0.029088	ZSWIM6
ENSG00000176095	3	49761727	49823975	69	4	56991	1.893	0.029179	IP6K1
ENSG00000154124	5	14664773	14699820	1	1	56991	1.8927	0.0292	FAM105B
ENSG00000150471	4	62066976	62944053	836	61	56991	1.8914	0.029288	LPHN3
ENSG00000101337	20	30697309	30755061	59	5	56991	1.8912	0.029297	TM9SF4
ENSG00000171476	4	57514155	57548065	16	4	56991	1.8909	0.02932	HOPX
ENSG00000100629	14	80943330	81425861	788	38	56991	1.8907	0.029335	CEP128
ENSG00000198001	12	44152747	44183346	53	5	56991	1.8904	0.029355	IRAK4
ENSG00000213782	12	12966250	12982915	16	4	56991	1.8897	0.029397	DDX47
ENSG00000102743	13	41363548	41384247	40	3	56991	1.8893	0.029424	SLC25A15
ENSG00000141052	17	12569207	12672266	49	8	56991	1.8892	0.029432	MYOCD
ENSG00000096654	6	27418522	27440897	77	5	56991	1.889	0.029444	ZNF184
ENSG00000168439	11	63952744	63972015	28	5	56991	1.8885	0.029479	STIP1
ENSG00000108561	17	5336097	5352150	27	6	56991	1.8884	0.029489	C1QBP
ENSG00000196778	11	4510109	4511138	2	1	56991	1.8862	0.029635	OR52K1
ENSG00000169221	16	30368423	30381585	2	1	56991	1.8851	0.029711	TBC1D10B
ENSG00000129353	19	10713133	10755235	15	2	56991	1.884	0.02978	SLC44A2
ENSG00000101224	20	3767578	3786762	14	2	56991	1.884	0.029782	CDC25B
ENSG00000145592	5	40825364	40835437	5	3	56991	1.8826	0.029876	RPL37
ENSG00000127884	10	135175984	135187193	9	2	56991	1.8823	0.0299	ECHS1
ENSG00000150526	14	39699435	39722859	30	5	56991	1.8816	0.029942	MIA2
ENSG00000198301	4	76862103	76912115	76	8	56991	1.8816	0.029945	SDAD1
ENSG00000112245	6	64231666	64293492	60	5	56991	1.8797	0.030073	PTP4A1
ENSG00000140694	16	14529558	14726585	123	4	56991	1.8788	0.030134	PARN
ENSG00000204482	6	31553901	31556686	11	6	56991	1.8785	0.030158	LST1
ENSG00000084453	12	21417534	21572528	362	24	56991	1.8778	0.030205	SLCO1A2
ENSG00000135148	12	112563305	112591407	16	3	56991	1.877	0.030257	TRAFD1
ENSG00000101189	20	61427805	61431945	1	1	56991	1.8764	0.0303	MRGBP
ENSG00000172403	4	119809996	119982402	219	26	56991	1.8762	0.030312	SYNPO2
ENSG00000147459	8	25042238	25275598	271	30	56991	1.8753	0.030374	DOCK5
ENSG00000171132	2	45878484	46415129	438	68	56991	1.8729	0.030544	PRKCE
ENSG00000101134	20	53092136	53267710	90	8	56991	1.8723	0.03058	DOK5
ENSG00000205593	22	50747459	50765489	10	2	56991	1.8715	0.030637	DENND6B
ENSG00000204262	2	189896622	190044605	323	9	56991	1.8712	0.030659	COL5A2
ENSG00000257599	12	29542227	29640421	212	13	56991	1.87	0.030744	OVCH1-AS1
ENSG00000137142	9	38408991	38424444	13	4	56991	1.8698	0.030754	IGFBPL1
ENSG00000167522	16	89334038	89556969	142	14	56991	1.8688	0.030824	ANKRD11
ENSG00000150244	11	55029658	55038595	2	1	56991	1.8688	0.030828	TRIM48
ENSG00000173575	15	93426526	93571237	186	21	56991	1.8685	0.030844	CHD2
ENSG00000185920	9	98205262	98279339	51	2	56991	1.8681	0.030876	PTCH1
ENSG00000090612	12	133707570	133783698	182	8	56991	1.8676	0.030908	ZNF268
ENSG00000167110	9	131018108	131038274	23	2	56991	1.8674	0.03092	GOLGA2
ENSG00000171444	5	112357796	112824527	917	36	56991	1.8674	0.030922	MCC
ENSG00000135643	12	70760056	70828072	50	12	56991	1.8664	0.030994	KCNMB4
ENSG00000133818	11	14299472	14386052	28	6	56991	1.8661	0.031011	RRAS2
ENSG00000205726	21	35014706	35272165	138	23	56991	1.866	0.031023	ITSN1
ENSG00000106436	7	101256605	101272576	32	6	56991	1.8659	0.03103	MYL10
ENSG00000104723	8	15274724	15624158	764	33	56991	1.865	0.031088	TUSC3
ENSG00000267855	19	8373490	8386280	23	1	56991	1.8649	0.0311	NDUFA7
ENSG00000215910	1	11821844	11849642	124	9	56991	1.8646	0.031121	C1orf167
ENSG00000112462	6	29341200	29343068	10	4	56991	1.8645	0.031128	OR12D3
ENSG00000163515	3	108462271	108476231	23	5	56991	1.8637	0.031184	RETNLB
ENSG00000107819	10	102790991	102800998	1	1	56991	1.8634	0.0312	SFXN3
ENSG00000167774	19	8373167	8386263	24	1	56991	1.8626	0.031256	NDUFA7
ENSG00000131732	5	80597409	80609116	14	2	56991	1.8623	0.031279	ZCCHC9
ENSG00000146006	5	138204612	138211057	5	1	56991	1.8622	0.031284	LRRTM2
ENSG00000160799	3	46963216	47023500	10	2	56991	1.8611	0.031362	CCDC12
ENSG00000182168	4	96083655	96470357	336	42	56991	1.8606	0.031403	UNC5C
ENSG00000266118	2	24347236	24413305	158	16	56991	1.8602	0.031429	RP11-507M3.1
ENSG00000162999	2	183943287	183964733	18	3	56991	1.859	0.031512	DUSP19
ENSG00000204713	6	28870779	28891766	42	6	56991	1.856	0.031724	TRIM27
ENSG00000052850	11	44281994	44331716	24	4	56991	1.856	0.031728	ALX4
ENSG00000186453	2	24397938	24423718	74	8	56991	1.856	0.031729	FAM228A
ENSG00000141349	17	42148103	42153709	1	1	56991	1.8557	0.03175	G6PC3
ENSG00000084444	12	13197218	13295455	26	6	56991	1.8543	0.031849	KIAA1467
ENSG00000142937	1	45240923	45244451	1	1	56991	1.8539	0.03188	RPS8
ENSG00000064933	2	190649107	190742355	122	11	56991	1.8531	0.031936	PMS1
ENSG00000072163	2	128395956	128439360	54	10	56991	1.853	0.031938	LIMS2
ENSG00000175591	11	72929343	72947397	5	1	56991	1.852	0.032013	P2RY2
ENSG00000139625	12	53874274	53893847	3	2	56991	1.8512	0.03207	MAP3K12
ENSG00000109065	17	72766686	72772506	7	1	56991	1.8501	0.032149	NAT9
ENSG00000248405	22	45098113	45258586	198	33	56991	1.8483	0.032282	PRR5-ARHGAP8
ENSG00000188886	2	96789589	96804175	15	3	56991	1.8479	0.032311	ASTL
ENSG00000197183	20	31030862	31172876	27	4	56991	1.8475	0.032337	C20orf112
ENSG00000008196	6	50786436	50815326	52	9	56991	1.8472	0.032361	TFAP2B
ENSG00000147677	8	117654369	117779164	193	14	56991	1.8463	0.032427	EIF3H
ENSG00000105499	19	48551100	48614074	86	9	56991	1.845	0.032516	PLA2G4C
ENSG00000174100	17	36452989	36479101	1	1	56991	1.8446	0.03255	MRPL45
ENSG00000119487	9	128199672	128469513	271	12	56991	1.8436	0.032618	MAPKAP1
ENSG00000163659	3	156391024	156424559	40	4	56991	1.8433	0.032644	TIPARP
ENSG00000126861	17	29599031	29624557	15	1	56991	1.8427	0.032684	OMG
ENSG00000136250	7	36552456	36764154	206	24	56991	1.8427	0.03269	AOAH
ENSG00000116918	1	231664399	231702270	16	3	56991	1.8421	0.032733	TSNAX
ENSG00000107140	9	35605367	35610038	4	2	56991	1.8421	0.032733	TESK1
ENSG00000164307	5	96096521	96143803	249	20	56991	1.8418	0.032754	ERAP1
ENSG00000241484	22	45098355	45258665	199	34	56991	1.8412	0.032794	ARHGAP8
ENSG00000135966	2	105880871	105946491	125	14	56991	1.8406	0.032839	TGFBRAP1
ENSG00000078668	8	42249142	42263415	10	2	56991	1.8405	0.032845	VDAC3
ENSG00000196812	6	28092338	28097860	7	2	56991	1.8397	0.032905	ZSCAN16
ENSG00000146530	7	12370511	12443567	229	18	56991	1.8394	0.032925	VWDE
ENSG00000144566	3	19988571	20026667	76	9	56991	1.8392	0.032943	RAB5A
ENSG00000105647	19	18263928	18281350	10	1	56991	1.8391	0.032953	PIK3R2
ENSG00000168918	2	233924677	234116549	111	14	56991	1.8388	0.032973	INPP5D
ENSG00000173349	2	128458597	128461385	6	2	56991	1.838	0.033032	SFT2D3
ENSG00000122033	13	28009776	28024739	50	6	56991	1.8372	0.033088	MTIF3
ENSG00000069020	5	65892176	66465423	506	42	56991	1.837	0.033106	MAST4
ENSG00000172803	11	65601112	65624367	22	5	56991	1.8367	0.033129	SNX32
ENSG00000212899	17	39149686	39150385	1	1	56991	1.8365	0.03314	KRTAP3-3
ENSG00000151365	11	77774907	77779397	19	2	56991	1.8364	0.033149	THRSP
ENSG00000144366	2	189156396	189460653	387	16	56991	1.8359	0.033184	GULP1
ENSG00000214325	16	75728367	75734089	12	3	56991	1.8349	0.033257	AC025287.1
ENSG00000109083	17	26655352	26662515	3	1	56991	1.8346	0.033283	IFT20
ENSG00000009413	6	111620234	111804918	280	17	56991	1.8341	0.033317	REV3L
ENSG00000183324	15	73735499	73852355	162	10	56991	1.8337	0.033347	C15orf60
ENSG00000179407	3	128181282	128186091	4	1	56991	1.8334	0.033375	DNAJB8
ENSG00000144535	2	232825955	233209060	493	27	56991	1.8331	0.033395	DIS3L2
ENSG00000152822	6	146348782	146758734	436	20	56991	1.8329	0.033411	GRM1
ENSG00000169908	3	149086809	149095652	14	2	56991	1.8313	0.033525	TM4SF1
ENSG00000198839	7	111846643	111983151	151	13	56991	1.8313	0.033531	ZNF277
ENSG00000167306	18	47349183	47721463	836	33	56991	1.8311	0.033544	MYO5B
ENSG00000092140	14	31028329	31089269	35	4	56991	1.8299	0.033632	G2E3
ENSG00000138594	15	52121825	52239492	195	5	56991	1.8299	0.033635	TMOD3
ENSG00000188888	17	36481413	36499730	6	1	56991	1.8292	0.033684	GPR179
ENSG00000138675	4	81187753	81257834	73	7	56991	1.8292	0.033688	FGF5
ENSG00000162585	1	2115903	2144159	4	2	56991	1.8274	0.033817	C1orf86
ENSG00000183476	15	78370150	78397251	28	7	56991	1.8269	0.033856	SH2D7
ENSG00000204264	6	32808494	32812480	19	5	56991	1.8259	0.033933	PSMB8
ENSG00000111077	12	53440753	53458156	1	1	56991	1.8254	0.03397	TENC1
ENSG00000114978	2	74379655	74406025	28	1	56991	1.8252	0.033983	MOB1A
ENSG00000144034	2	73956231	73964527	8	1	56991	1.8245	0.034036	TPRKB
ENSG00000125844	20	17594323	17662940	26	5	56991	1.8241	0.034069	RRBP1
ENSG00000164038	4	103941025	104006986	13	2	56991	1.8237	0.034099	SLC9B2
ENSG00000105519	19	5911718	5915888	2	1	56991	1.8236	0.034103	CAPS
ENSG00000178966	9	86595626	86618985	15	2	56991	1.8235	0.034114	RMI1
ENSG00000120889	8	22877646	22926692	8	3	56991	1.8234	0.034123	TNFRSF10B
ENSG00000164692	7	94023873	94060544	40	7	56991	1.8233	0.034126	COL1A2
ENSG00000187837	6	26055968	26056699	2	1	56991	1.8231	0.034144	HIST1H1C
ENSG00000256229	19	20278037	20311299	72	2	56991	1.8225	0.03419	ZNF486
ENSG00000164062	3	49711435	49721396	6	2	56991	1.8215	0.034268	APEH
ENSG00000233927	19	8386042	8388224	4	1	56991	1.8204	0.034349	RPS28
ENSG00000143624	1	153700543	153746555	26	1	56991	1.8201	0.034373	INTS3
ENSG00000178741	15	75212132	75230509	6	2	56991	1.8198	0.034393	COX5A
ENSG00000078114	10	21068902	21463116	355	31	56991	1.8193	0.034434	NEBL
ENSG00000172901	5	115298151	115363316	176	25	56991	1.819	0.034459	AQPEP
ENSG00000171435	12	117890817	118406788	368	53	56991	1.8187	0.034478	KSR2
ENSG00000181513	17	43209967	43221548	9	2	56991	1.8178	0.034548	ACBD4
ENSG00000140682	16	31482906	31489281	2	1	56991	1.8176	0.034561	TGFB1I1
ENSG00000153815	16	81478775	81745367	178	28	56991	1.8172	0.034592	CMIP
ENSG00000186470	6	26365387	26378546	30	6	56991	1.8172	0.034594	BTN3A2
ENSG00000179010	4	6641818	6644472	1	1	56991	1.8163	0.03466	MRFAP1
ENSG00000181577	6	43968317	43973695	7	1	56991	1.8161	0.034677	C6orf223
ENSG00000044115	5	137946656	138270723	243	2	56991	1.8158	0.034697	CTNNA1
ENSG00000184508	15	91474148	91475799	1	1	56991	1.8155	0.03472	HDDC3
ENSG00000100987	20	25051521	25062996	25	2	56991	1.8151	0.034754	VSX1
ENSG00000228804	3	187420101	187451637	23	3	56991	1.8137	0.034859	RP11-211G3.3
ENSG00000132640	20	11871371	11907257	46	4	56991	1.8136	0.034871	BTBD3
ENSG00000166268	12	70219084	70352877	290	23	56991	1.8135	0.034876	MYRFL
ENSG00000176399	9	22446840	22455739	7	1	56991	1.8135	0.034879	DMRTA1
ENSG00000152229	18	43563502	43652238	118	6	56991	1.8124	0.034966	PSTPIP2
ENSG00000166839	15	65204101	65251042	51	7	56991	1.8123	0.034972	ANKDD1A
ENSG00000117425	1	45285516	45308735	32	3	56991	1.812	0.034994	PTCH2
ENSG00000186038	3	183814852	183824783	9	2	56991	1.8119	0.035003	HTR3E
ENSG00000116793	1	114239453	114302111	71	5	56991	1.8116	0.035022	PHTF1
ENSG00000157916	1	2323267	2336883	9	2	56991	1.8111	0.035064	RER1
ENSG00000111110	12	63037762	63328817	265	29	56991	1.8105	0.035111	PPM1H
ENSG00000117595	1	209959036	209979465	49	5	56991	1.8099	0.035154	IRF6
ENSG00000167861	17	72946838	72969261	4	1	56991	1.8091	0.035216	HID1
ENSG00000166220	10	72530995	72545157	17	5	56991	1.8091	0.035219	TBATA
ENSG00000120235	9	21349834	21351377	3	1	56991	1.8088	0.035239	IFNA6
ENSG00000131747	17	38544768	38574202	25	2	56991	1.8086	0.035256	TOP2A
ENSG00000059769	9	114393632	114432508	80	10	56991	1.8085	0.035262	DNAJC25
ENSG00000244115	9	114393666	114432509	80	10	56991	1.8085	0.035262	DNAJC25-GNG10
ENSG00000205922	19	1752372	1780987	4	1	56991	1.808	0.035305	ONECUT3
ENSG00000126461	19	50145382	50161899	8	2	56991	1.8079	0.035313	SCAF1
ENSG00000069974	15	55495164	55611311	144	19	56991	1.8078	0.035319	RAB27A
ENSG00000119953	10	112050488	112064709	22	5	56991	1.8075	0.03534	SMNDC1
ENSG00000109787	4	38665817	38702663	31	8	56991	1.8069	0.035385	KLF3
ENSG00000162520	1	33145507	33169197	39	2	56991	1.8051	0.035533	SYNC
ENSG00000140854	16	57769642	57791162	14	1	56991	1.805	0.035539	KATNB1
ENSG00000122778	7	138516126	138666064	113	14	56991	1.8033	0.035669	KIAA1549
ENSG00000113273	5	78073032	78281910	235	19	56991	1.8031	0.035683	ARSB
ENSG00000106976	9	130965658	131017527	12	3	56991	1.803	0.035692	DNM1
ENSG00000012232	8	28457986	28613116	93	8	56991	1.8027	0.035714	EXTL3
ENSG00000197119	14	100757448	100772884	7	1	56991	1.8015	0.035816	SLC25A29
ENSG00000116127	2	73612886	73837920	303	7	56991	1.8009	0.035856	ALMS1
ENSG00000198315	6	28109688	28127250	40	5	56991	1.8007	0.035873	ZKSCAN8
ENSG00000168703	20	43752066	43753106	3	1	56991	1.8007	0.035875	WFDC12
ENSG00000014257	3	132036211	132087142	35	4	56991	1.8006	0.035884	ACPP
ENSG00000129347	19	10663761	10676713	33	6	56991	1.8001	0.035925	KRI1
ENSG00000187049	11	61159159	61166335	2	1	56991	1.7996	0.03596	TMEM216
ENSG00000066926	18	55215515	55254004	28	5	56991	1.7987	0.036031	FECH
ENSG00000068079	17	41158742	41166473	6	1	56991	1.7986	0.036043	IFI35
ENSG00000118363	11	74660292	74690076	15	4	56991	1.798	0.036088	SPCS2
ENSG00000269858	19	41304901	41314338	20	6	56991	1.7971	0.036157	EGLN2
ENSG00000147419	8	27590835	27630170	70	8	56991	1.7969	0.036173	CCDC25
ENSG00000108984	17	67410839	67539472	56	9	56991	1.7969	0.036176	MAP2K6
ENSG00000159086	21	34106210	34144169	28	6	56991	1.7963	0.036221	PAXBP1
ENSG00000163535	2	201374731	201448505	79	11	56991	1.7962	0.036234	SGOL2
ENSG00000175766	5	176057683	176073642	4	1	56991	1.7946	0.036357	EIF4E1B
ENSG00000178425	6	116422012	116570660	214	23	56991	1.794	0.036405	NT5DC1
ENSG00000015475	22	18216906	18257536	27	3	56991	1.7933	0.036459	BID
ENSG00000167377	16	71481500	71496998	23	6	56991	1.7931	0.036475	ZNF23
ENSG00000156869	1	100174259	100232187	177	5	56991	1.7931	0.036477	FRRS1
ENSG00000237765	4	15683285	15707188	42	7	56991	1.792	0.036567	FAM200B
ENSG00000223501	6	33218049	33239824	23	4	56991	1.7919	0.036576	VPS52
ENSG00000112769	6	112429963	112576141	199	23	56991	1.7913	0.036627	LAMA4
ENSG00000144821	3	108099216	108248169	250	26	56991	1.791	0.036644	MYH15
ENSG00000184979	22	18632666	18660164	20	2	56991	1.79	0.03673	USP18
ENSG00000111775	12	120875893	120878545	5	1	56991	1.7891	0.036798	COX6A1
ENSG00000197826	4	81256874	81884910	549	18	56991	1.7886	0.03684	C4orf22
ENSG00000114744	3	149456257	149470286	25	4	56991	1.7883	0.036864	COMMD2
ENSG00000187189	6	116571151	116575261	5	2	56991	1.7879	0.036893	TSPYL4
ENSG00000060749	11	32914724	33014862	99	3	56991	1.7873	0.036944	QSER1
ENSG00000256591	11	61196692	61253294	41	2	56991	1.7869	0.03698	RP11-286N22.8
ENSG00000204365	10	29135337	29170827	105	7	56991	1.7852	0.037114	C10orf126
ENSG00000258529	11	111657010	111750149	45	4	56991	1.7846	0.037165	ALG9
ENSG00000198739	10	68685764	68859588	246	17	56991	1.7836	0.037244	LRRTM3
ENSG00000164649	7	21940518	21985702	35	5	56991	1.7832	0.037274	CDCA7L
ENSG00000121316	12	14656595	14721283	18	2	56991	1.7832	0.037274	PLBD1
ENSG00000176472	19	44029649	44040282	9	3	56991	1.7829	0.037303	ZNF575
ENSG00000119777	2	27255778	27264563	5	2	56991	1.7827	0.037318	TMEM214
ENSG00000128463	15	34517200	34522357	14	3	56991	1.7826	0.037324	EMC4
ENSG00000124215	20	58533471	58609066	68	7	56991	1.7826	0.03733	CDH26
ENSG00000231500	6	33239787	33244287	9	2	56991	1.7809	0.037463	RPS18
ENSG00000169136	19	50431959	50437192	1	1	56991	1.78	0.03754	ATF5
ENSG00000111696	12	104164231	104234975	172	10	56991	1.7798	0.03755	NT5DC3
ENSG00000140598	15	82422571	82555104	266	20	56991	1.7794	0.037584	EFTUD1
ENSG00000152219	11	30344598	30359774	34	6	56991	1.7787	0.037645	ARL14EP
ENSG00000180185	16	1876968	1890208	112	2	56991	1.7778	0.037718	FAHD1
ENSG00000114805	3	155093369	155462856	683	26	56991	1.777	0.037782	PLCH1
ENSG00000133789	11	9685624	9774538	216	11	56991	1.7765	0.037822	SWAP70
ENSG00000159063	11	77811982	77850706	183	5	56991	1.7762	0.03785	ALG8
ENSG00000103089	16	74746853	74808729	69	12	56991	1.7761	0.037861	FA2H
ENSG00000158715	1	205626979	205649587	10	4	56991	1.7735	0.038077	SLC45A3
ENSG00000130876	19	33699570	33716756	2	1	56991	1.7731	0.038105	SLC7A10
ENSG00000174485	15	65950384	66084631	176	6	56991	1.7729	0.038125	DENND4A
ENSG00000053328	6	110567131	110679475	193	10	56991	1.7716	0.038231	METTL24
ENSG00000150756	5	10226442	10250009	44	7	56991	1.7715	0.038238	FAM173B
ENSG00000109220	4	54875956	54930857	1	1	56991	1.7708	0.0383	CHIC2
ENSG00000259471	15	66874528	66978132	103	19	56991	1.7702	0.038345	RP11-321F6.1
ENSG00000235034	19	51152702	51162567	2	1	56991	1.7691	0.038439	C19orf81
ENSG00000184857	16	8874241	8891505	18	1	56991	1.7686	0.038478	TMEM186
ENSG00000196155	16	67311413	67323402	11	3	56991	1.7685	0.038488	PLEKHG4
ENSG00000074317	5	176047085	176057530	3	1	56991	1.7682	0.038513	SNCB
ENSG00000135127	12	120427673	120532298	158	11	56991	1.7681	0.038519	CCDC64
ENSG00000203697	1	223711349	223853436	72	12	56991	1.7664	0.038665	CAPN8
ENSG00000255713	17	56247017	56247940	4	1	56991	1.7661	0.038685	OR4D2
ENSG00000166796	11	18433854	18473605	38	3	56991	1.7653	0.038756	LDHC
ENSG00000141294	17	45908993	45915079	12	3	56991	1.765	0.038784	LRRC46
ENSG00000170485	2	101436614	101613291	261	34	56991	1.7644	0.038833	NPAS2
ENSG00000152292	2	85645844	85664152	7	3	56991	1.7643	0.038841	SH2D6
ENSG00000148655	10	77360998	78319925	669	63	56991	1.7641	0.038858	C10orf11
ENSG00000173905	3	167726465	167813763	65	7	56991	1.7637	0.038889	GOLIM4
ENSG00000162972	2	200820040	200873263	64	8	56991	1.7633	0.038924	C2orf47
ENSG00000100258	22	50941376	50946135	8	2	56991	1.7621	0.039024	LMF2
ENSG00000180861	12	13524023	13540101	66	5	56991	1.762	0.039039	C12orf36
ENSG00000142973	1	47223510	47285085	33	4	56991	1.7602	0.039185	CYP4B1
ENSG00000151067	12	2079952	2802108	664	60	56991	1.7601	0.039192	CACNA1C
ENSG00000151332	14	36767770	36789882	22	1	56991	1.7591	0.039282	MBIP
ENSG00000103227	16	903634	1031318	242	13	56991	1.759	0.039292	LMF1
ENSG00000118939	13	76123619	76180085	72	6	56991	1.7587	0.039311	UCHL3
ENSG00000083223	9	88902648	88969369	60	5	56991	1.7585	0.039334	ZCCHC6
ENSG00000177494	3	111311747	111314290	2	1	56991	1.7583	0.03935	ZBED2
ENSG00000185482	12	57637236	57644976	1	1	56991	1.7579	0.03938	STAC3
ENSG00000150893	13	39261266	39460074	210	25	56991	1.7578	0.039387	FREM2
ENSG00000024862	6	139094657	139114456	52	7	56991	1.7578	0.039391	CCDC28A
ENSG00000140675	16	31494323	31502181	1	1	56991	1.7576	0.03941	SLC5A2
ENSG00000144369	2	187558698	187630685	86	11	56991	1.7573	0.039434	FAM171B
ENSG00000167985	11	61197514	61215001	14	1	56991	1.7567	0.039481	SDHAF2
ENSG00000143553	1	153631130	153634306	3	1	56991	1.7566	0.03949	SNAPIN
ENSG00000160602	17	27052915	27070473	10	2	56991	1.7566	0.039495	NEK8
ENSG00000154678	7	31790793	32338941	860	70	56991	1.7558	0.039564	PDE1C
ENSG00000138316	10	72432559	72522197	185	31	56991	1.7553	0.039607	ADAMTS14
ENSG00000221914	8	26149007	26230196	70	13	56991	1.755	0.039626	PPP2R2A
ENSG00000172538	10	50339199	50342053	14	3	56991	1.7527	0.039826	FAM170B
ENSG00000182379	12	57610578	57620232	1	1	56991	1.7524	0.03985	NXPH4
ENSG00000103429	16	14726672	14763093	12	2	56991	1.7524	0.039856	BFAR
ENSG00000171570	19	41284147	41314103	69	12	56991	1.7521	0.039875	RAB4B-EGLN2
ENSG00000144285	2	166845670	166984523	255	15	56991	1.7514	0.039939	SCN1A
ENSG00000138030	2	27309615	27323640	12	1	56991	1.7506	0.040004	KHK
ENSG00000141200	17	51900239	51902573	9	3	56991	1.7506	0.040004	KIF2B
ENSG00000029725	17	5185558	5289129	232	16	56991	1.7493	0.040121	RABEP1
ENSG00000162302	11	64126620	64139687	17	1	56991	1.749	0.040146	RPS6KA4
ENSG00000075413	14	103851729	103970168	207	8	56991	1.7489	0.04015	MARK3
ENSG00000169432	2	167051695	167232503	348	28	56991	1.7483	0.040208	SCN9A
ENSG00000204694	6	29393281	29424848	106	9	56991	1.7479	0.040239	OR11A1
ENSG00000136603	3	170075466	170114623	35	2	56991	1.7467	0.040347	SKIL
ENSG00000113905	3	186378005	186396029	28	6	56991	1.7462	0.04039	HRG
ENSG00000144744	3	69103881	69129559	20	2	56991	1.7449	0.040501	UBA3
ENSG00000163501	2	219919142	219925189	11	2	56991	1.7448	0.040511	IHH
ENSG00000079691	6	25279306	25620758	918	49	56991	1.7446	0.040526	LRRC16A
ENSG00000135317	6	86215214	86303874	99	11	56991	1.7443	0.040554	SNX14
ENSG00000175497	2	115199876	116603328	1716	78	56991	1.7439	0.040586	DPP10
ENSG00000126549	4	70861647	70868287	8	2	56991	1.7436	0.040613	STATH
ENSG00000116147	1	175284330	175712906	530	48	56991	1.7434	0.040631	TNR
ENSG00000183307	22	17597189	17602257	1	1	56991	1.7433	0.04064	CECR6
ENSG00000169180	16	28109300	28223241	18	2	56991	1.7424	0.040719	XPO6
ENSG00000139044	12	569530	672675	70	11	56991	1.742	0.040756	B4GALNT3
ENSG00000154518	2	176040986	176049335	28	4	56991	1.7416	0.040794	ATP5G3
ENSG00000115648	2	238394071	238463961	165	6	56991	1.7408	0.040856	MLPH
ENSG00000125872	20	6021424	6034695	20	3	56991	1.7404	0.040898	LRRN4
ENSG00000074590	12	106457118	106533811	59	10	56991	1.7391	0.041005	NUAK1
ENSG00000141873	19	2732202	2740150	4	1	56991	1.7391	0.041012	SLC39A3
ENSG00000169436	8	139600478	139926249	216	31	56991	1.7386	0.041051	COL22A1
ENSG00000171453	6	43477440	43497323	25	3	56991	1.7386	0.041056	POLR1C
ENSG00000148677	10	92671853	92681033	2	1	56991	1.7385	0.041064	ANKRD1
ENSG00000121068	17	59477257	59486827	17	2	56991	1.7376	0.041142	TBX2
ENSG00000196979	9	132902889	132906498	7	1	56991	1.7374	0.041156	AL360004.1
ENSG00000186260	16	14165178	14360630	326	6	56991	1.7373	0.041166	MKL2
ENSG00000160953	19	1285890	1378430	20	3	56991	1.7362	0.041262	MUM1
ENSG00000089157	12	120634489	120639038	3	1	56991	1.7358	0.041296	RPLP0
ENSG00000002549	4	17578815	17609595	59	2	56991	1.7357	0.041307	LAP3
ENSG00000143226	1	161475220	161493803	20	2	56991	1.7352	0.041351	FCGR2A
ENSG00000162631	1	107682629	108026080	284	23	56991	1.735	0.041369	NTNG1
ENSG00000086848	11	111652919	111742305	40	4	56991	1.7348	0.041389	ALG9
ENSG00000068912	2	54014181	54045956	39	7	56991	1.7347	0.0414	ERLEC1
ENSG00000266967	17	41102543	41116515	2	1	56991	1.7338	0.04148	AARSD1
ENSG00000145016	3	197398264	197476598	54	1	56991	1.7335	0.041502	KIAA0226
ENSG00000060491	20	61436187	61445352	3	1	56991	1.7321	0.041628	OGFR
ENSG00000152377	5	136310987	136934068	926	56	56991	1.731	0.041729	SPOCK1
ENSG00000198270	12	112369086	112450970	117	5	56991	1.7307	0.041751	TMEM116
ENSG00000268155	9	5077163	5084580	13	2	56991	1.7292	0.041888	AL161450.1
ENSG00000184408	7	119913722	120390385	83	5	56991	1.7291	0.041899	KCND2
ENSG00000133710	5	147405246	147516852	452	13	56991	1.7279	0.042006	SPINK5
ENSG00000108854	17	62538413	62658186	85	5	56991	1.7278	0.042012	SMURF2
ENSG00000063854	16	1845621	1877195	215	11	56991	1.7273	0.042055	HAGH
ENSG00000144035	2	73867959	73869520	2	1	56991	1.7272	0.042064	NAT8
ENSG00000197299	15	91260558	91358859	157	9	56991	1.7268	0.042098	BLM
ENSG00000204614	6	30103885	30116512	89	6	56991	1.7267	0.042108	TRIM40
ENSG00000176788	5	17065707	17276943	194	19	56991	1.7266	0.042122	BASP1
ENSG00000130203	19	45409011	45412650	1	1	56991	1.7265	0.04213	APOE
ENSG00000112357	6	137143717	137235075	132	11	56991	1.7265	0.042132	PEX7
ENSG00000132563	5	137774706	137782658	20	4	56991	1.7258	0.042191	REEP2
ENSG00000154839	18	47901365	47920543	60	5	56991	1.7255	0.042222	SKA1
ENSG00000160179	21	43619799	43717354	79	16	56991	1.7254	0.042224	ABCG1
ENSG00000229676	19	22817126	22850472	103	3	56991	1.7241	0.042346	ZNF492
ENSG00000108557	17	17584787	17714767	54	7	56991	1.7237	0.042378	RAI1
ENSG00000162819	1	222885895	222908538	2	1	56991	1.7232	0.042423	BROX
ENSG00000138639	4	86396267	86923823	350	35	56991	1.7231	0.042431	ARHGAP24
ENSG00000167766	19	53097313	53193749	102	14	56991	1.7229	0.042453	ZNF83
ENSG00000157429	16	71498453	71598992	106	14	56991	1.7228	0.042464	ZNF19
ENSG00000177000	1	11845780	11866977	73	9	56991	1.7228	0.042466	MTHFR
ENSG00000215018	7	7395834	7575484	324	11	56991	1.7227	0.042475	COL28A1
ENSG00000146094	5	176928908	176938275	5	1	56991	1.7218	0.042556	DOK3
ENSG00000168267	10	23481256	23483181	3	1	56991	1.721	0.042628	PTF1A
ENSG00000079215	5	36606457	36688436	24	7	56991	1.7207	0.042656	SLC1A3
ENSG00000163541	2	84650647	84687169	64	4	56991	1.7206	0.042666	SUCLG1
ENSG00000164181	5	60047618	60140216	181	16	56991	1.7203	0.04269	ELOVL7
ENSG00000008282	7	105730949	105753022	28	7	56991	1.72	0.042719	SYPL1
ENSG00000136352	14	36985602	36990354	3	1	56991	1.7198	0.042733	NKX2-1
ENSG00000171951	2	224461658	224467221	3	1	56991	1.7192	0.042786	SCG2
ENSG00000182362	21	47706251	47717665	64	5	56991	1.7183	0.042867	YBEY
ENSG00000134900	13	103249353	103331521	169	11	56991	1.7182	0.042879	TPP2
ENSG00000163171	2	37869032	37965611	97	13	56991	1.7169	0.042995	CDC42EP3
ENSG00000156475	5	145967936	146464347	548	33	56991	1.7166	0.043029	PPP2R2B
ENSG00000132024	19	14017014	14041692	1	1	56991	1.7161	0.04307	CC2D1A
ENSG00000021645	14	78708734	80330762	1542	105	56991	1.7161	0.043071	NRXN3
ENSG00000088256	19	3094408	3124002	11	2	56991	1.7157	0.04311	GNA11
ENSG00000169764	2	64068074	64118696	52	11	56991	1.7156	0.043117	UGP2
ENSG00000197245	1	26485511	26489119	5	2	56991	1.7155	0.043124	FAM110D
ENSG00000136205	7	47314752	47622156	237	37	56991	1.715	0.043172	TNS3
ENSG00000115073	2	98272431	98280570	13	3	56991	1.7138	0.043284	ACTR1B
ENSG00000206474	6	29407083	29408731	10	3	56991	1.7136	0.043306	OR10C1
ENSG00000164136	4	142557752	142655140	115	9	56991	1.7135	0.04331	IL15
ENSG00000134548	12	21679241	21690311	9	1	56991	1.7135	0.043314	C12orf39
ENSG00000010539	16	3272325	3286221	6	1	56991	1.7134	0.043324	ZNF200
ENSG00000172922	11	65482367	65488418	12	3	56991	1.7127	0.04338	RNASEH2C
ENSG00000249209	21	34956993	35284635	189	30	56991	1.7108	0.043558	AP000304.12
ENSG00000185909	3	49209044	49213917	7	2	56991	1.7091	0.043712	KLHDC8B
ENSG00000135363	11	33880122	33913836	30	4	56991	1.7089	0.043739	LMO2
ENSG00000184185	17	21279509	21323179	3	1	56991	1.7075	0.043863	KCNJ12
ENSG00000138190	10	94590935	94819250	367	16	56991	1.7075	0.043865	EXOC6
ENSG00000096006	6	49695097	49712150	34	6	56991	1.7072	0.043889	CRISP3
ENSG00000111731	12	22601517	22697480	116	1	56991	1.7071	0.043903	C2CD5
ENSG00000157168	8	31496902	32622548	1849	88	56991	1.707	0.043911	NRG1
ENSG00000153976	17	13399006	13505244	86	9	56991	1.7066	0.043951	HS3ST3A1
ENSG00000187486	11	17407406	17410878	5	2	56991	1.706	0.044007	KCNJ11
ENSG00000205213	11	27387508	27494322	129	16	56991	1.7058	0.04402	LGR4
ENSG00000019169	2	119699742	119752236	115	11	56991	1.7044	0.044149	MARCO
ENSG00000182318	19	58838385	58853698	35	1	56991	1.7037	0.044217	ZSCAN22
ENSG00000116285	1	8064464	8086368	23	3	56991	1.703	0.044282	ERRFI1
ENSG00000129084	11	14515329	14665181	52	6	56991	1.7018	0.044398	PSMA1
ENSG00000188694	21	31653629	31655276	2	1	56991	1.7015	0.044424	KRTAP24-1
ENSG00000111783	12	106976685	107156581	105	11	56991	1.7013	0.044446	RFX4
ENSG00000172878	2	172864490	172947158	65	9	56991	1.701	0.044468	METAP1D
ENSG00000188396	1	45271585	45272957	1	1	56991	1.7008	0.04449	TCTEX1D4
ENSG00000142494	17	19398698	19482347	20	2	56991	1.7006	0.044506	SLC47A1
ENSG00000157933	1	2160134	2241558	9	3	56991	1.7003	0.044534	SKI
ENSG00000142623	1	17531621	17572500	7	2	56991	1.7002	0.044545	PADI1
ENSG00000143793	1	228288427	228293112	2	1	56991	1.7002	0.044548	C1orf35
ENSG00000114480	3	81538850	81811312	262	15	56991	1.6997	0.044596	GBE1
ENSG00000185917	21	37406839	37451687	94	11	56991	1.6993	0.044629	SETD4
ENSG00000170426	12	57316938	57328189	18	4	56991	1.6993	0.044632	SDR9C7
ENSG00000141456	17	4574679	4607632	44	2	56991	1.6991	0.044647	PELP1
ENSG00000128694	2	190611386	190627953	17	4	56991	1.6987	0.044686	OSGEPL1
ENSG00000100991	20	33590207	33680674	228	11	56991	1.6987	0.044692	TRPC4AP
ENSG00000173237	11	66742748	66744475	1	1	56991	1.6985	0.04471	C11orf86
ENSG00000143149	1	165631453	165668100	107	11	56991	1.6973	0.044822	ALDH9A1
ENSG00000172818	11	65554493	65564690	15	4	56991	1.6971	0.044842	OVOL1
ENSG00000244754	13	33006554	33112970	73	6	56991	1.6949	0.045044	N4BP2L2
ENSG00000140093	14	94749650	94759608	23	4	56991	1.6938	0.045153	SERPINA10
ENSG00000138777	4	106290234	106395238	285	13	56991	1.6937	0.045164	PPA2
ENSG00000154217	17	65373575	65693372	125	19	56991	1.6928	0.045246	PITPNC1
ENSG00000138039	2	48859428	48982880	234	33	56991	1.6927	0.045252	LHCGR
ENSG00000042493	2	85621871	85645555	68	10	56991	1.6923	0.045293	CAPG
ENSG00000141506	17	8782233	8869029	57	9	56991	1.6922	0.045305	PIK3R5
ENSG00000179295	12	112856155	112947717	23	3	56991	1.6916	0.045366	PTPN11
ENSG00000005700	6	82879700	82957471	131	4	56991	1.69	0.045511	IBTK
ENSG00000007202	17	26941458	26972472	12	3	56991	1.6882	0.045683	KIAA0100
ENSG00000133027	17	17408877	17495022	110	10	56991	1.6876	0.045746	PEMT
ENSG00000167840	17	5008836	5026411	24	6	56991	1.6871	0.045793	ZNF232
ENSG00000175505	11	67131639	67141648	15	3	56991	1.6864	0.045856	CLCF1
ENSG00000156103	8	89044237	89340254	217	20	56991	1.6859	0.045909	MMP16
ENSG00000171204	11	85339629	85347580	12	4	56991	1.6851	0.045985	TMEM126B
ENSG00000165732	10	70715884	70744829	40	8	56991	1.6848	0.046013	DDX21
ENSG00000204296	6	32256303	32339684	434	14	56991	1.6843	0.04606	C6orf10
ENSG00000213420	7	99767229	99774995	2	1	56991	1.6839	0.046096	GPC2
ENSG00000180739	19	10623623	10628607	2	1	56991	1.6835	0.046141	S1PR5
ENSG00000122490	18	77662420	77711664	15	2	56991	1.683	0.046187	PQLC1
ENSG00000236287	11	10833621	10880343	67	5	56991	1.683	0.046189	ZBED5
ENSG00000060688	1	31732417	31769662	45	3	56991	1.6823	0.046255	SNRNP40
ENSG00000120278	6	150920999	151164799	435	38	56991	1.6822	0.046268	PLEKHG1
ENSG00000134207	1	114631913	114696541	57	17	56991	1.6816	0.046321	SYT6
ENSG00000011021	1	11866207	11903201	181	11	56991	1.6813	0.046354	CLCN6
ENSG00000189167	13	32877837	32889481	39	3	56991	1.681	0.046385	ZAR1L
ENSG00000198225	6	63921351	63922929	1	1	56991	1.6806	0.04642	FKBP1C
ENSG00000243729	6	29323007	29399744	265	16	56991	1.6801	0.04647	OR5V1
ENSG00000124201	20	47854483	47894963	129	10	56991	1.6792	0.046554	ZNFX1
ENSG00000204682	10	21781587	21786191	4	1	56991	1.6785	0.046626	CASC10
ENSG00000214128	7	138482695	138522846	16	2	56991	1.6782	0.046651	TMEM213
ENSG00000115840	2	172640880	172864766	336	14	56991	1.6779	0.046682	SLC25A12
ENSG00000180626	17	5082831	5095178	6	2	56991	1.6775	0.046719	ZNF594
ENSG00000160294	21	47655047	47706211	97	9	56991	1.6763	0.046835	MCM3AP
ENSG00000135632	2	73441350	73454365	21	5	56991	1.6762	0.046854	SMYD5
ENSG00000154727	21	27106881	27144771	33	3	56991	1.6756	0.046911	GABPA
ENSG00000115956	2	68592305	68624585	148	10	56991	1.6754	0.046929	PLEK
ENSG00000186881	9	107266455	107267547	6	2	56991	1.6741	0.047058	OR13F1
ENSG00000178951	19	4044362	4066943	2	1	56991	1.6734	0.047128	ZBTB7A
ENSG00000131507	5	141488070	141534005	123	7	56991	1.6732	0.047147	NDFIP1
ENSG00000121743	13	20712394	20735188	28	4	56991	1.6725	0.047209	GJA3
ENSG00000131686	1	9005926	9035151	12	3	56991	1.6714	0.047325	CA6
ENSG00000151229	12	40148823	40499891	465	46	56991	1.6705	0.04741	SLC2A13
ENSG00000198677	5	94799599	94890711	63	4	56991	1.6698	0.047476	TTC37
ENSG00000099769	16	1840414	1844972	14	1	56991	1.6694	0.047516	IGFALS
ENSG00000156671	10	76859344	76941881	127	10	56991	1.6691	0.047548	SAMD8
ENSG00000118655	1	114447763	114456708	4	2	56991	1.6683	0.047624	DCLRE1B
ENSG00000163751	3	148583043	148614983	34	8	56991	1.6682	0.047642	CPA3
ENSG00000178338	5	178286954	178315123	119	3	56991	1.6681	0.04765	ZNF354B
ENSG00000257545	12	106889736	107168696	177	22	56991	1.6675	0.04771	RP11-144F15.1
ENSG00000110025	11	64794880	64808044	35	3	56991	1.6671	0.047747	SNX15
ENSG00000173085	4	84182689	84206067	4	1	56991	1.6668	0.047778	COQ2
ENSG00000119283	1	231297858	231357302	63	10	56991	1.6668	0.047779	TRIM67
ENSG00000203942	10	99349450	99350690	2	1	56991	1.6667	0.047787	C10orf62
ENSG00000088298	20	33703167	33865928	177	14	56991	1.6665	0.047809	EDEM2
ENSG00000197712	4	38869298	38947360	134	7	56991	1.6638	0.048077	FAM114A1
ENSG00000106701	9	108210077	108314714	23	4	56991	1.6625	0.048204	FSD1L
ENSG00000099999	22	30773835	30817760	69	11	56991	1.6621	0.048247	RNF215
ENSG00000119865	2	68511303	68547183	6	2	56991	1.662	0.04826	CNRIP1
ENSG00000130487	22	50986462	50989451	4	2	56991	1.6617	0.048287	KLHDC7B
ENSG00000126460	19	50083903	50094272	2	1	56991	1.6614	0.04832	PRRG2
ENSG00000121417	19	58141761	58154147	71	4	56991	1.6613	0.048322	ZNF211
ENSG00000180190	8	439803	495781	113	15	56991	1.6611	0.048343	TDRP
ENSG00000181072	7	136553416	136705002	176	14	56991	1.6611	0.048348	CHRM2
ENSG00000149633	20	36838890	36889174	60	6	56991	1.6609	0.048364	KIAA1755
ENSG00000203730	1	182367252	182369751	7	2	56991	1.6602	0.048432	TEDDM1
ENSG00000183454	16	9852376	10276611	1040	28	56991	1.6602	0.048432	GRIN2A
ENSG00000140873	16	77281710	77469011	497	32	56991	1.6602	0.048437	ADAMTS18
ENSG00000116525	1	33611003	33647660	17	1	56991	1.6601	0.048444	TRIM62
ENSG00000134571	11	47352957	47374253	27	7	56991	1.66	0.048454	MYBPC3
ENSG00000156219	4	76932337	77033955	507	16	56991	1.6597	0.048485	ART3
ENSG00000205089	5	132083137	132089856	4	1	56991	1.6592	0.04854	CCNI2
ENSG00000248710	3	159945241	160167617	105	7	56991	1.659	0.048555	RP11-432B6.3
ENSG00000167578	19	41284121	41302847	46	9	56991	1.659	0.048563	RAB4B
ENSG00000160505	19	56347944	56393220	45	8	56991	1.6589	0.048572	NLRP4
ENSG00000148123	9	103790991	104087417	511	34	56991	1.6584	0.048619	LPPR1
ENSG00000005483	7	104654626	104754808	103	4	56991	1.6581	0.048647	KMT2E
ENSG00000162039	16	1883984	1934295	324	4	56991	1.6573	0.048734	MEIOB
ENSG00000182224	17	7761064	7765600	1	1	56991	1.6563	0.04883	CYB5D1
ENSG00000120210	9	5131979	5185668	66	1	56991	1.6561	0.048854	INSL6
ENSG00000129317	12	44122410	44152620	71	5	56991	1.6552	0.048941	PUS7L
ENSG00000174125	4	38792298	38858438	131	10	56991	1.6549	0.048969	TLR1
ENSG00000164684	8	81540686	81787016	214	8	56991	1.6543	0.049035	ZNF704
ENSG00000120438	6	160199530	160210781	20	3	56991	1.654	0.049067	TCP1
ENSG00000000419	20	49551404	49575092	4	1	56991	1.6537	0.049097	DPM1
ENSG00000129197	17	5322961	5336196	45	2	56991	1.6536	0.049104	RPAIN
ENSG00000104290	8	28351729	28431775	100	1	56991	1.6535	0.049113	FZD3
ENSG00000132530	17	6658766	6678966	2	1	56991	1.653	0.049168	XAF1
ENSG00000204822	2	74699085	74700449	2	1	56991	1.6528	0.049182	MRPL53
ENSG00000143376	1	151584541	151671567	7	3	56991	1.6524	0.049229	SNX27
ENSG00000148357	9	133046882	133309510	32	7	56991	1.6517	0.049297	HMCN2
ENSG00000215218	5	6448736	6495022	33	6	56991	1.6516	0.049308	UBE2QL1
ENSG00000136243	7	23221446	23240630	46	2	56991	1.6515	0.04932	NUPL2
ENSG00000269179	19	50412758	50461648	15	2	56991	1.651	0.04937	CTC-326K19.6
ENSG00000127554	16	2034208	2037750	16	3	56991	1.6504	0.049434	GFER
ENSG00000131149	16	85645015	85709810	2	1	56991	1.6496	0.049517	GSE1
ENSG00000176261	1	33065773	33116504	85	2	56991	1.6495	0.049525	ZBTB8OS
ENSG00000211460	2	122494679	122525429	22	2	56991	1.6493	0.04954	TSN
ENSG00000164023	4	108745719	108836203	50	8	56991	1.6493	0.04954	SGMS2
ENSG00000104885	19	2164148	2232577	65	8	56991	1.6487	0.049607	DOT1L
ENSG00000149761	11	63993413	63998158	4	2	56991	1.6482	0.049658	NUDT22
ENSG00000173230	3	121382046	121468602	121	11	56991	1.6481	0.049667	GOLGB1
ENSG00000184402	20	60718822	60757540	72	4	56991	1.6478	0.049692	SS18L1
ENSG00000075884	2	143848931	144525921	686	41	56991	1.6472	0.049763	ARHGAP15
ENSG00000258830	12	57643392	57690267	29	5	56991	1.6467	0.049811	RP11-123K3.4
ENSG00000113504	5	1050499	1112150	46	8	56991	1.6462	0.049863	SLC12A7
ENSG00000011426	7	36429415	36493400	111	15	56991	1.6461	0.04987	ANLN
ENSG00000160094	1	33722146	33766320	29	4	56991	1.6459	0.049888	ZNF362
ENSG00000131759	17	38465444	38513094	23	1	56991	1.6458	0.049906	RARA
ENSG00000165078	8	68334360	68658620	248	32	56991	1.6451	0.049971	CPA6
ENSG00000134030	18	46065417	46389588	162	25	56991	1.6443	0.050062	CTIF
ENSG00000205359	5	101707486	101834720	326	7	56991	1.6429	0.0502	SLCO6A1
ENSG00000116809	1	16268364	16302627	44	9	56991	1.642	0.05029	ZBTB17
ENSG00000147614	8	86999552	87166457	278	17	56991	1.6413	0.050364	ATP6V0D2
ENSG00000229615	2	87089023	87092827	2	1	56991	1.641	0.050398	AC111200.1
ENSG00000159720	16	67471917	67515140	30	4	56991	1.6406	0.050436	ATP6V0D1
ENSG00000144681	3	36421836	36589499	213	22	56991	1.6406	0.050437	STAC
ENSG00000136824	9	106856541	106903698	65	4	56991	1.6398	0.050527	SMC2
ENSG00000138755	4	76922428	76928641	4	2	56991	1.6394	0.05057	CXCL9
ENSG00000132837	5	78293438	78531861	297	16	56991	1.6393	0.050577	DMGDH
ENSG00000173482	18	7566780	8406859	757	60	56991	1.6386	0.050647	PTPRM
ENSG00000164379	6	1312675	1314992	1	1	56991	1.6384	0.05067	FOXQ1
ENSG00000125388	4	2965335	3042474	182	12	56991	1.6383	0.050683	GRK4
ENSG00000254019	8	142264664	142266916	1	1	56991	1.6376	0.05075	RP11-10J21.3
ENSG00000153064	4	102332443	102995969	754	42	56991	1.637	0.050813	BANK1
ENSG00000053372	1	19578033	19586622	14	1	56991	1.6365	0.050872	MRTO4
ENSG00000107951	10	30598730	30663377	25	2	56991	1.6363	0.050886	MTPAP
ENSG00000157540	21	38738092	38889753	130	6	56991	1.6354	0.050979	DYRK1A
ENSG00000120093	17	46626232	46682274	60	11	56991	1.6353	0.050996	HOXB3
ENSG00000133030	17	16945859	17120993	262	15	56991	1.6351	0.051016	MPRIP
ENSG00000124228	20	47835884	47860614	77	8	56991	1.634	0.051126	DDX27
ENSG00000267001	19	2717767	2740046	7	2	56991	1.6336	0.051174	AC006538.4
ENSG00000120885	8	27454434	27472548	9	1	56991	1.6335	0.051186	CLU
ENSG00000122481	1	95699711	95712781	22	5	56991	1.6329	0.05124	RWDD3
ENSG00000127324	12	71518865	71835678	496	37	56991	1.6328	0.051253	TSPAN8
ENSG00000198074	7	134212344	134226160	8	2	56991	1.6326	0.051273	AKR1B10
ENSG00000261611	16	71481503	71523214	53	8	56991	1.6318	0.051363	AC010547.9
ENSG00000036565	8	20002366	20040717	52	8	56991	1.6317	0.051373	SLC18A1
ENSG00000152193	13	79188426	79233314	22	4	56991	1.6316	0.051378	RNF219
ENSG00000005339	16	3775055	3930727	11	3	56991	1.6304	0.051505	CREBBP
ENSG00000108825	17	41102543	41132545	17	2	56991	1.6304	0.05151	PTGES3L-AARSD1
ENSG00000135222	4	70820974	70826725	12	3	56991	1.6294	0.051619	CSN2
ENSG00000175564	11	73711326	73720480	10	3	56991	1.6288	0.051674	UCP3
ENSG00000153071	5	39371780	39462402	153	17	56991	1.6288	0.051682	DAB2
ENSG00000124208	20	48697661	48770174	74	7	56991	1.6283	0.05173	TMEM189-UBE2V1
ENSG00000240849	20	48697663	48770335	74	7	56991	1.6283	0.05173	TMEM189
ENSG00000261701	16	72088522	72111145	24	5	56991	1.6279	0.051777	HPR
ENSG00000158169	9	97861336	98079991	55	7	56991	1.6279	0.051778	FANCC
ENSG00000197912	16	89557325	89624176	155	7	56991	1.6272	0.051852	SPG7
ENSG00000273003	11	64781654	64808042	47	4	56991	1.6266	0.051908	RP11-399J13.3
ENSG00000155530	7	133812052	133949343	204	3	56991	1.6264	0.051928	LRGUK
ENSG00000187955	8	121072019	121384275	286	30	56991	1.626	0.051974	COL14A1
ENSG00000167699	17	660337	685581	39	3	56991	1.6258	0.051992	GLOD4
ENSG00000126351	17	38214543	38250120	14	2	56991	1.625	0.052078	THRA
ENSG00000198466	19	58361225	58376480	15	2	56991	1.6244	0.052144	ZNF587
ENSG00000171603	1	9789084	9884584	68	3	56991	1.6244	0.052147	CLSTN1
ENSG00000166948	20	2361554	2413399	72	7	56991	1.6227	0.052331	TGM6
ENSG00000023445	11	102188215	102210134	2	1	56991	1.6221	0.052393	BIRC3
ENSG00000267110	19	55666125	55672039	4	2	56991	1.6218	0.052426	CTD-2587H24.4
ENSG00000264278	18	74506688	74534251	4	1	56991	1.6217	0.052435	RP11-162A12.2
ENSG00000184108	4	189060573	189068897	40	7	56991	1.6216	0.052443	TRIML1
ENSG00000164073	4	128838960	128887150	3	1	56991	1.6213	0.052481	MFSD8
ENSG00000146151	6	55299167	55444012	310	15	56991	1.6208	0.052528	HMGCLL1
ENSG00000145335	4	90645250	90759466	312	16	56991	1.6208	0.052534	SNCA
ENSG00000172199	11	56143100	56144029	6	2	56991	1.6205	0.052568	OR8U1
ENSG00000155893	3	140947568	141013748	67	9	56991	1.6203	0.052584	ACPL2
ENSG00000168754	2	97541620	97684175	135	10	56991	1.6197	0.052644	FAM178B
ENSG00000172340	3	67410884	67705038	576	38	56991	1.6197	0.052651	SUCLG2
ENSG00000108671	17	30771279	30810336	15	4	56991	1.6196	0.052664	PSMD11
ENSG00000125971	20	33104214	33128762	12	2	56991	1.6195	0.052674	DYNLRB1
ENSG00000173214	6	111580551	111592370	9	2	56991	1.6168	0.052963	KIAA1919
ENSG00000119986	10	99437181	99447080	18	3	56991	1.6161	0.053032	AVPI1
ENSG00000105072	19	16607122	16632163	6	2	56991	1.616	0.053045	C19orf44
ENSG00000074319	11	18489883	18548779	58	7	56991	1.6158	0.053069	TSG101
ENSG00000081237	1	198607801	198726545	168	23	56991	1.6158	0.05307	PTPRC
ENSG00000267157	19	5784016	5785630	4	2	56991	1.6157	0.05308	CTB-54O9.9
ENSG00000112110	6	160210844	160219468	15	1	56991	1.6153	0.053121	MRPL18
ENSG00000165379	14	42076773	42373752	389	24	56991	1.6152	0.053136	LRFN5
ENSG00000231145	2	190642909	190643157	1	1	56991	1.6148	0.05318	AC013468.1
ENSG00000130770	1	28562620	28573417	32	3	56991	1.6147	0.053183	ATPIF1
ENSG00000112167	6	39071840	39082965	9	2	56991	1.6147	0.05319	SAYSD1
ENSG00000106211	7	75931861	75933612	1	1	56991	1.6147	0.05319	HSPB1
ENSG00000120738	5	137801179	137805004	1	1	56991	1.6139	0.05327	EGR1
ENSG00000141101	16	69775770	69788843	18	4	56991	1.6123	0.05345	NOB1
ENSG00000169251	3	160822484	160971320	227	18	56991	1.6123	0.053451	NMD3
ENSG00000138593	15	49280673	49338760	65	7	56991	1.6117	0.05351	SECISBP2L
ENSG00000121410	19	58856544	58864865	10	1	56991	1.6113	0.053555	A1BG
ENSG00000168938	5	122358945	122372436	26	7	56991	1.61	0.0537	PPIC
ENSG00000135100	12	121416346	121440315	59	8	56991	1.6094	0.053762	HNF1A
ENSG00000221954	11	50003009	50004071	2	1	56991	1.6084	0.053876	OR4C12
ENSG00000182544	12	53645035	53648189	9	3	56991	1.6073	0.053993	MFSD5
ENSG00000204393	20	31175281	31196695	1	1	56991	1.6071	0.05402	RP11-410N8.4
ENSG00000119979	10	120863598	120897496	54	2	56991	1.6069	0.054036	FAM45A
ENSG00000119899	6	74303102	74363878	341	9	56991	1.6065	0.054077	SLC17A5
ENSG00000197182	22	46449749	46509808	1	1	56991	1.6065	0.05408	FLJ27365
ENSG00000162521	1	33116743	33151812	66	2	56991	1.6041	0.054349	RBBP4
ENSG00000166819	15	90207596	90222658	8	2	56991	1.6039	0.054366	PLIN1
ENSG00000244687	20	48697661	48732496	42	4	56991	1.6039	0.054367	UBE2V1
ENSG00000184371	1	110452864	110473614	12	3	56991	1.6039	0.054368	CSF1
ENSG00000104951	19	50392911	50432796	14	2	56991	1.6031	0.054461	IL4I1
ENSG00000213024	19	50410082	50433020	14	2	56991	1.6031	0.054461	NUP62
ENSG00000151576	3	113724680	113807269	49	4	56991	1.6028	0.054484	QTRTD1
ENSG00000213699	2	26987152	27004099	15	1	56991	1.6025	0.054525	SLC35F6
ENSG00000048140	5	176074388	176086058	17	4	56991	1.6022	0.054556	TSPAN17
ENSG00000008853	8	22844930	22877712	1	1	56991	1.6022	0.05456	RHOBTB2
ENSG00000267849	6	44400472	44400720	1	1	56991	1.602	0.05458	AL133262.1
ENSG00000107807	10	102889257	102897545	3	1	56991	1.5997	0.054834	TLX1
ENSG00000094914	12	53701240	53718648	8	1	56991	1.5996	0.054845	AAAS
ENSG00000160190	21	43916118	44001550	197	17	56991	1.5992	0.054892	SLC37A1
ENSG00000123338	12	54891495	54937726	32	8	56991	1.5989	0.054922	NCKAP1L
ENSG00000084636	1	32117848	32169920	22	3	56991	1.5986	0.054954	COL16A1
ENSG00000164556	7	38724946	38726637	2	1	56991	1.5985	0.054964	FAM183B
ENSG00000138315	10	74653339	74692791	22	1	56991	1.5985	0.054968	OIT3
ENSG00000169302	5	146614526	146767415	285	22	56991	1.5981	0.055012	STK32A
ENSG00000157349	16	70323566	70369186	6	2	56991	1.5975	0.055077	DDX19B
ENSG00000266714	17	73584139	73622929	68	7	56991	1.5963	0.055207	MYO15B
ENSG00000172262	5	43065278	43192123	211	14	56991	1.5959	0.055252	ZNF131
ENSG00000144354	2	174219548	174233725	14	2	56991	1.5959	0.055253	CDCA7
ENSG00000127561	16	2039661	2044276	7	2	56991	1.5955	0.0553	SYNGR3
ENSG00000154080	18	24495595	24765281	428	30	56991	1.5954	0.055313	CHST9
ENSG00000177663	22	17565844	17596583	3	1	56991	1.5943	0.05543	IL17RA
ENSG00000186190	20	31643230	31661434	22	4	56991	1.5941	0.055458	BPIFB3
ENSG00000116288	1	8014351	8045565	9	1	56991	1.5932	0.055552	PARK7
ENSG00000108509	17	4871287	4890960	27	6	56991	1.5931	0.055564	CAMTA2
ENSG00000115504	2	62900986	63273622	131	19	56991	1.593	0.05558	EHBP1
ENSG00000186010	19	19626545	19644285	27	2	56991	1.593	0.055583	NDUFA13
ENSG00000022840	12	120971283	121015397	61	7	56991	1.5928	0.055599	RNF10
ENSG00000258674	19	19627036	19646885	27	2	56991	1.5923	0.055654	CTC-260F20.3
ENSG00000074706	6	154475631	154677926	422	40	56991	1.5922	0.055671	IPCEF1
ENSG00000163617	3	113682984	113775460	31	5	56991	1.5921	0.055678	KIAA1407
ENSG00000179909	19	58208735	58220579	7	2	56991	1.5919	0.055702	ZNF154
ENSG00000151773	13	44398045	44453827	85	10	56991	1.5919	0.055704	CCDC122
ENSG00000109133	4	41937137	41962589	61	5	56991	1.5918	0.055716	TMEM33
ENSG00000160808	3	46899362	46923659	17	4	56991	1.5909	0.055814	MYL3
ENSG00000146457	6	160146617	160177351	39	5	56991	1.5897	0.055956	WTAP
ENSG00000100003	22	30792846	30821305	29	6	56991	1.5896	0.055959	SEC14L2
ENSG00000102967	16	72042487	72058954	30	7	56991	1.5893	0.055995	DHODH
ENSG00000143278	1	197008321	197036397	20	1	56991	1.5892	0.056007	F13B
ENSG00000181693	11	56057529	56058566	4	2	56991	1.5888	0.056053	OR8H1
ENSG00000012779	10	45869661	45941561	97	6	56991	1.5878	0.056164	ALOX5
ENSG00000157551	21	39529128	39679279	309	16	56991	1.5876	0.056185	KCNJ15
ENSG00000175329	22	35462129	35483380	87	7	56991	1.5872	0.056238	ISX
ENSG00000152795	4	83343717	83351294	15	2	56991	1.5868	0.056281	HNRNPDL
ENSG00000140577	15	91073157	91188577	185	11	56991	1.5861	0.056361	CRTC3
ENSG00000145907	5	151150606	151192346	55	4	56991	1.586	0.056371	G3BP1
ENSG00000115902	2	65215611	65250999	43	6	56991	1.5859	0.056383	SLC1A4
ENSG00000182742	17	46652875	46657473	5	2	56991	1.5856	0.05641	HOXB4
ENSG00000198793	1	11166592	11322564	87	5	56991	1.5851	0.056469	MTOR
ENSG00000166821	15	90220995	90234014	25	4	56991	1.5851	0.056469	PEX11A
ENSG00000171848	2	10262455	10271545	2	1	56991	1.585	0.056482	RRM2
ENSG00000185860	1	162794248	162838605	87	14	56991	1.5846	0.056527	C1orf110
ENSG00000175262	1	11006528	11042094	61	6	56991	1.5839	0.056605	C1orf127
ENSG00000122547	7	36192758	36341152	276	27	56991	1.5839	0.056608	EEPD1
ENSG00000082126	2	202509593	202563417	35	8	56991	1.5833	0.056676	MPP4
ENSG00000167104	20	31619454	31631853	22	2	56991	1.5832	0.056683	BPIFB6
ENSG00000273088	1	155141885	155159748	8	3	56991	1.5831	0.056694	RP11-201K10.3
ENSG00000122691	7	19060614	19157295	8	3	56991	1.5829	0.056718	TWIST1
ENSG00000186063	1	222841355	222886552	17	2	56991	1.5824	0.056775	AIDA
ENSG00000234829	9	21227242	21228221	4	1	56991	1.5819	0.056838	IFNA17
ENSG00000138080	2	27301435	27309271	2	1	56991	1.5813	0.056907	EMILIN1
ENSG00000173727	11	65222728	65234028	19	2	56991	1.5806	0.056986	AP000769.1
ENSG00000156411	14	104378625	104394606	35	2	56991	1.58	0.057059	C14orf2
ENSG00000242220	21	33948862	33959683	1	1	56991	1.5785	0.05723	TCP10L
ENSG00000161929	17	5112256	5138155	16	4	56991	1.5783	0.057254	SCIMP
ENSG00000248458	1	67131547	67142710	8	2	56991	1.5764	0.057465	AL139147.1
ENSG00000186716	22	23521891	23660224	151	13	56991	1.5748	0.05765	BCR
ENSG00000167525	17	27030215	27038872	4	1	56991	1.5745	0.057689	PROCA1
ENSG00000083544	13	60970591	61148012	208	16	56991	1.5744	0.057703	TDRD3
ENSG00000139173	12	44229770	44783545	510	20	56991	1.574	0.057748	TMEM117
ENSG00000167775	19	8367011	8373240	30	2	56991	1.5739	0.057753	CD320
ENSG00000144460	2	226265364	226518734	268	21	56991	1.5737	0.057777	NYAP2
ENSG00000133740	8	86089460	86129387	34	3	56991	1.5736	0.057794	E2F5
ENSG00000118491	6	144185573	144259483	73	11	56991	1.5729	0.057869	ZC2HC1B
ENSG00000078403	10	21823094	22032559	11	3	56991	1.5729	0.057872	MLLT10
ENSG00000078579	8	16849678	16859690	12	2	56991	1.5721	0.057961	FGF20
ENSG00000141977	19	16272179	16284336	7	1	56991	1.5715	0.058038	CIB3
ENSG00000078747	20	32951041	33099198	130	3	56991	1.5711	0.058076	ITCH
ENSG00000250067	19	19627036	19648390	28	2	56991	1.571	0.058093	YJEFN3
ENSG00000132821	20	36531499	36573752	28	4	56991	1.5706	0.058136	VSTM2L
ENSG00000204709	6	28911654	28912314	3	2	56991	1.5705	0.058154	C6orf100
ENSG00000189120	17	45922279	45933240	10	4	56991	1.5702	0.058181	SP6
ENSG00000102580	13	96329393	96447243	92	13	56991	1.5701	0.058196	DNAJC3
ENSG00000172071	2	88856259	88927094	35	4	56991	1.5699	0.058217	EIF2AK3
ENSG00000135338	6	80194708	80247175	99	11	56991	1.5699	0.058223	LCA5
ENSG00000171885	18	24432002	24445782	20	4	56991	1.5697	0.058247	AQP4
ENSG00000128655	2	178487980	178973066	1122	33	56991	1.5684	0.058392	PDE11A
ENSG00000112096	6	160090089	160183561	139	10	56991	1.5665	0.058616	SOD2
ENSG00000120437	6	160181360	160200144	43	4	56991	1.5657	0.058704	ACAT2
ENSG00000099800	19	2425622	2427892	4	1	56991	1.5654	0.058742	TIMM13
ENSG00000267060	17	41120105	41132545	13	2	56991	1.5637	0.05894	PTGES3L
ENSG00000120688	13	41635410	41658137	6	2	56991	1.5636	0.058961	WBP4
ENSG00000087995	17	60501228	60527454	4	1	56991	1.5633	0.058991	METTL2A
ENSG00000116704	1	67465015	67519782	123	10	56991	1.5622	0.059121	SLC35D1
ENSG00000127318	12	68642022	68647387	3	1	56991	1.5616	0.059192	IL22
ENSG00000164916	7	4683388	4811074	37	3	56991	1.5609	0.059276	FOXK1
ENSG00000103042	16	58699013	58719008	22	5	56991	1.56	0.059377	SLC38A7
ENSG00000205334	2	27928653	27938599	7	3	56991	1.5592	0.059476	AC074091.13
ENSG00000198471	3	187416047	187420345	2	1	56991	1.5585	0.059556	RTP2
ENSG00000167524	17	26934982	26941218	1	1	56991	1.5585	0.05956	SGK494
ENSG00000143033	1	93544792	93604638	70	6	56991	1.5584	0.05957	MTF2
ENSG00000176225	18	67671029	67873181	218	7	56991	1.5582	0.05959	RTTN
ENSG00000128590	7	108210012	108215294	4	1	56991	1.5578	0.059641	DNAJB9
ENSG00000174236	12	27849428	27850566	2	1	56991	1.5575	0.05967	REP15
ENSG00000181903	11	55432614	55433671	1	1	56991	1.5573	0.0597	OR4C6
ENSG00000101444	20	32868074	32899608	26	1	56991	1.5571	0.059725	AHCY
ENSG00000115641	2	105974169	106054970	54	8	56991	1.5571	0.059729	FHL2
ENSG00000107105	9	23690102	23826335	173	16	56991	1.5567	0.059773	ELAVL2
ENSG00000114455	3	108015376	108097132	235	20	56991	1.5564	0.059806	HHLA2
ENSG00000171522	5	40679600	40693837	4	2	56991	1.5557	0.059894	PTGER4
ENSG00000120436	6	167569759	167571817	1	1	56991	1.5552	0.05995	GPR31
ENSG00000166801	11	58910221	58922512	7	1	56991	1.5542	0.060062	FAM111A
ENSG00000214871	7	23210760	23234503	49	2	56991	1.5542	0.060063	AC005082.1
ENSG00000118579	4	17616254	17635728	49	3	56991	1.554	0.060095	MED28
ENSG00000155252	10	99344131	99436191	38	6	56991	1.5538	0.060111	PI4K2A
ENSG00000212643	5	112227313	112228791	5	1	56991	1.5534	0.060164	ZRSR1
ENSG00000136874	9	102668915	102732618	40	5	56991	1.5533	0.060173	STX17
ENSG00000164296	5	149372681	149380730	6	2	56991	1.5533	0.06018	TIGD6
ENSG00000137710	11	110045605	110167447	39	5	56991	1.553	0.06021	RDX
ENSG00000168329	3	39304985	39323226	8	3	56991	1.5529	0.060229	CX3CR1
ENSG00000214114	1	39328636	39347289	23	3	56991	1.5527	0.060253	MYCBP
ENSG00000131233	1	39330175	39347289	23	3	56991	1.5527	0.060253	GJA9
ENSG00000142945	1	45205490	45233439	19	1	56991	1.5524	0.06028	KIF2C
ENSG00000198670	6	160952515	161087407	92	7	56991	1.5502	0.060547	LPA
ENSG00000197746	10	73576055	73611126	66	12	56991	1.5497	0.06061	PSAP
ENSG00000101546	18	77794358	77806397	12	2	56991	1.5497	0.060611	RBFA
ENSG00000126545	4	70796799	70812289	22	3	56991	1.5495	0.060627	CSN1S1
ENSG00000087274	4	2845584	2931803	62	6	56991	1.5494	0.06064	ADD1
ENSG00000153560	3	33429828	33482863	98	8	56991	1.5486	0.060734	UBP1
ENSG00000122756	9	34551430	34590121	39	4	56991	1.5485	0.060745	CNTFR
ENSG00000166164	16	50347398	50402845	79	7	56991	1.5481	0.060802	BRD7
ENSG00000151176	12	113796371	113827203	33	2	56991	1.5478	0.060838	PLBD2
ENSG00000169783	15	77905369	78113242	323	24	56991	1.5465	0.060991	LINGO1
ENSG00000115705	2	1377995	1547483	305	26	56991	1.5463	0.061016	TPO
ENSG00000215203	4	42895284	43032675	238	23	56991	1.5456	0.061098	GRXCR1
ENSG00000143315	1	159997462	160001783	1	1	56991	1.5451	0.06116	PIGM
ENSG00000157741	7	138915102	138992982	76	6	56991	1.5448	0.061197	UBN2
ENSG00000170647	11	100862811	100864663	4	2	56991	1.5443	0.061253	TMEM133
ENSG00000185950	13	110406184	110438915	47	7	56991	1.5441	0.061277	IRS2
ENSG00000109111	17	26989109	27029697	19	2	56991	1.5438	0.06132	SUPT6H
ENSG00000179912	12	57643392	57824788	126	6	56991	1.5436	0.061343	R3HDM2
ENSG00000111300	12	112464500	112546826	54	5	56991	1.543	0.061416	NAA25
ENSG00000113600	5	39284364	39424970	208	22	56991	1.5428	0.061446	C9
ENSG00000130383	19	5865837	5903798	14	3	56991	1.5424	0.061494	FUT5
ENSG00000267740	19	5866182	5903798	14	3	56991	1.5424	0.061494	AC024592.12
ENSG00000172732	11	65624597	65635124	19	2	56991	1.5423	0.061496	MUS81
ENSG00000166452	11	8932686	8941631	28	4	56991	1.5422	0.061507	AKIP1
ENSG00000185274	7	70597155	71178585	768	70	56991	1.5416	0.061586	WBSCR17
ENSG00000171861	17	685513	695749	18	2	56991	1.5416	0.06159	RNMTL1
ENSG00000184564	13	86366925	86373623	4	2	56991	1.5414	0.061605	SLITRK6
ENSG00000242441	2	48844937	48960287	211	27	56991	1.5399	0.061796	GTF2A1L
ENSG00000168079	8	27727399	27850244	217	25	56991	1.5395	0.061843	SCARA5
ENSG00000128833	15	52484519	52587995	79	15	56991	1.5395	0.061846	MYO5C
ENSG00000172215	3	45982425	45989845	11	3	56991	1.5394	0.061848	CXCR6
ENSG00000226742	18	77724561	77730822	9	2	56991	1.5381	0.062009	HSBP1L1
ENSG00000244355	6	31683133	31685581	4	1	56991	1.5365	0.062208	LY6G6D
ENSG00000126778	14	61110133	61124977	9	1	56991	1.5365	0.062212	SIX1
ENSG00000163982	4	4190530	4228616	28	4	56991	1.5356	0.062319	OTOP1
ENSG00000187912	19	14693896	14721969	24	4	56991	1.5354	0.062346	CLEC17A
ENSG00000173039	11	65421067	65430565	10	3	56991	1.5348	0.062418	RELA
ENSG00000134982	5	112043195	112181936	93	10	56991	1.5347	0.062423	APC
ENSG00000197363	8	146024261	146036554	1	1	56991	1.5344	0.06247	ZNF517
ENSG00000164053	3	48488114	48507115	12	1	56991	1.5336	0.062565	ATRIP
ENSG00000120658	13	43787654	44361044	732	45	56991	1.5333	0.062607	ENOX1
ENSG00000089248	12	112451120	112461255	8	2	56991	1.5328	0.062658	ERP29
ENSG00000169139	8	48920960	48977268	3	1	56991	1.5324	0.062707	UBE2V2
ENSG00000123415	12	54558529	54582778	17	2	56991	1.5323	0.062728	SMUG1
ENSG00000099985	22	30658818	30662829	1	1	56991	1.5318	0.06279	OSM
ENSG00000163576	3	19920964	19988517	44	11	56991	1.5317	0.062793	EFHB
ENSG00000111737	12	120532899	120555306	25	3	56991	1.5307	0.062925	RAB35
ENSG00000055483	17	76783463	76837523	55	6	56991	1.5297	0.063051	USP36
ENSG00000186723	19	15917817	15918936	2	1	56991	1.5294	0.063088	OR10H1
ENSG00000247270	16	66516775	66519747	1	1	56991	1.5291	0.06312	AC132186.1
ENSG00000164292	5	95049226	95160087	53	6	56991	1.529	0.063135	RHOBTB3
ENSG00000173221	5	95087023	95158709	51	6	56991	1.5289	0.063142	GLRX
ENSG00000258256	8	86134675	86157946	19	3	56991	1.5286	0.063184	RP11-219B4.5
ENSG00000163565	1	158969758	159024945	168	7	56991	1.5281	0.063241	IFI16
ENSG00000212901	17	39164773	39175576	3	1	56991	1.5277	0.063291	KRTAP3-1
ENSG00000166225	12	69864129	69973562	52	5	56991	1.527	0.063379	FRS2
ENSG00000156162	8	95731931	95806064	130	11	56991	1.5262	0.063485	DPY19L4
ENSG00000170819	3	133118839	133194066	39	4	56991	1.5261	0.063491	BFSP2
ENSG00000213973	19	22939007	22966909	131	7	56991	1.526	0.063507	ZNF99
ENSG00000174015	13	46276446	46288694	13	2	56991	1.525	0.063633	SPERT
ENSG00000205108	9	34723052	34729464	12	2	56991	1.5247	0.063666	FAM205A
ENSG00000272195	1	245132652	245134390	1	1	56991	1.5246	0.06368	RP11-156E8.1
ENSG00000104738	8	48872745	48890720	1	1	56991	1.5246	0.06368	MCM4
ENSG00000266208	17	38516907	38520945	4	1	56991	1.524	0.063758	CTD-2267D19.3
ENSG00000131187	5	176829141	176836577	1	1	56991	1.5237	0.06379	F12
ENSG00000138308	10	74694928	74714536	3	1	56991	1.5237	0.06379	PLA2G12B
ENSG00000240184	5	140855580	140892542	40	8	56991	1.5237	0.063791	PCDHGC3
ENSG00000070601	9	37650997	37746901	116	16	56991	1.5234	0.063835	FRMPD1
ENSG00000122218	1	160259063	160313190	25	3	56991	1.5225	0.063937	COPA
ENSG00000125885	20	5931298	5975852	75	5	56991	1.5224	0.063949	MCM8
ENSG00000067606	1	1981909	2116834	100	7	56991	1.5223	0.063972	PRKCZ
ENSG00000129204	17	5019733	5078329	67	6	56991	1.5221	0.063991	USP6
ENSG00000100292	22	35776354	35790207	3	1	56991	1.5216	0.064057	HMOX1
ENSG00000268367	12	57810198	57810536	1	1	56991	1.5205	0.06419	AC126614.1
ENSG00000162482	1	19609052	19615744	23	3	56991	1.5205	0.064195	AKR7A3
ENSG00000111424	12	48235320	48336831	68	10	56991	1.5203	0.06422	VDR
ENSG00000089022	12	112279782	112334343	90	2	56991	1.5199	0.06427	MAPKAPK5
ENSG00000182938	17	72931814	72946087	8	3	56991	1.5198	0.064282	OTOP3
ENSG00000198271	17	39305178	39306054	1	1	56991	1.5195	0.06432	KRTAP4-5
ENSG00000173064	12	112597992	112819896	130	6	56991	1.5192	0.064362	HECTD4
ENSG00000126860	17	29644578	29648902	6	1	56991	1.5192	0.064362	EVI2A
ENSG00000144747	3	69068978	69101484	22	4	56991	1.5187	0.064423	TMF1
ENSG00000173208	12	39943835	40013553	54	9	56991	1.5186	0.064434	ABCD2
ENSG00000257327	12	104235229	104238442	5	2	56991	1.5177	0.064549	RP11-650K20.3
ENSG00000138386	2	191511472	191557492	78	10	56991	1.517	0.064632	NAB1
ENSG00000177556	5	151121877	151152093	32	3	56991	1.5169	0.064643	ATOX1
ENSG00000163817	3	45796942	45838027	5	3	56991	1.5168	0.064662	SLC6A20
ENSG00000102984	16	71893583	71929239	19	4	56991	1.5162	0.06473	ZNF821
ENSG00000178093	19	19623227	19626838	4	1	56991	1.516	0.064764	TSSK6
ENSG00000164654	7	7606503	7648560	81	8	56991	1.516	0.064765	MIOS
ENSG00000164049	3	48413709	48442666	40	1	56991	1.5154	0.064829	FBXW12
ENSG00000204702	6	29068386	29069658	7	2	56991	1.5151	0.064871	OR2J1
ENSG00000080986	18	2571510	2616634	56	7	56991	1.5148	0.064909	NDC80
ENSG00000117481	1	46805849	46830824	144	2	56991	1.5147	0.06492	NSUN4
ENSG00000064726	15	83685174	83736106	107	13	56991	1.5146	0.064941	BTBD1
ENSG00000213215	7	143657027	143658108	3	1	56991	1.5141	0.065004	OR2F1
ENSG00000131067	20	33432523	33460663	40	5	56991	1.5134	0.065092	GGT7
ENSG00000249967	10	99344131	99433667	30	6	56991	1.5133	0.065103	PI4K2A
ENSG00000180104	5	443273	472052	54	5	56991	1.5123	0.065224	EXOC3
ENSG00000183153	17	38517235	38520067	2	1	56991	1.5117	0.065303	GJD3
ENSG00000169327	14	21623026	21624222	2	1	56991	1.5115	0.065328	OR5AU1
ENSG00000171608	1	9711790	9789172	27	6	56991	1.5112	0.065373	PIK3CD
ENSG00000081019	1	114304454	114355098	40	5	56991	1.5086	0.065697	RSBN1
ENSG00000069764	16	14766405	14788526	3	1	56991	1.508	0.065776	PLA2G10
ENSG00000205129	4	186347394	186370980	66	7	56991	1.507	0.065905	C4orf47
ENSG00000151239	12	44187526	44200178	21	6	56991	1.5062	0.066014	TWF1
ENSG00000153113	5	95860971	96115299	447	45	56991	1.5056	0.066086	CAST
ENSG00000136731	2	128848774	128953251	117	4	56991	1.5051	0.066145	UGGT1
ENSG00000127334	12	68042118	68059186	18	3	56991	1.5049	0.066171	DYRK2
ENSG00000124357	2	71291474	71306935	34	4	56991	1.5043	0.066252	NAGK
ENSG00000174953	3	153990335	154042286	70	7	56991	1.5042	0.066269	DHX36
ENSG00000155066	2	95940201	95957056	6	1	56991	1.5038	0.066313	PROM2
ENSG00000136931	9	127243516	127269709	9	1	56991	1.503	0.066413	NR5A1
ENSG00000051523	16	88709691	88717560	4	1	56991	1.5027	0.066456	CYBA
ENSG00000181827	15	56379478	56535483	44	4	56991	1.5027	0.066463	RFX7
ENSG00000169856	15	53049637	53083273	7	3	56991	1.5025	0.066486	ONECUT1
ENSG00000137309	6	34204650	34214008	15	4	56991	1.5019	0.066568	HMGA1
ENSG00000262246	16	4404543	4475706	65	6	56991	1.5016	0.066602	CORO7
ENSG00000078814	20	33563206	33590240	61	6	56991	1.5016	0.066602	MYH7B
ENSG00000143819	1	225997794	226033260	49	14	56991	1.5008	0.066708	EPHX1
ENSG00000165138	9	101493611	101559247	47	3	56991	1.4998	0.066832	ANKS6
ENSG00000154723	21	27088815	27107984	17	3	56991	1.4998	0.066835	ATP5J
ENSG00000128944	15	40674922	40686447	23	3	56991	1.4998	0.066837	KNSTRN
ENSG00000273259	14	95058395	95090983	35	4	56991	1.4996	0.066855	RP11-986E7.7
ENSG00000178055	3	46871032	46875585	6	1	56991	1.4994	0.066885	PRSS42
ENSG00000177143	18	580367	581524	1	1	56991	1.4994	0.06689	CETN1
ENSG00000180389	13	28519343	28519727	1	1	56991	1.4987	0.06697	ATP5EP2
ENSG00000169214	1	247875045	247876105	5	2	56991	1.4987	0.066971	OR6F1
ENSG00000240891	3	111393523	111565294	400	27	56991	1.4985	0.066997	PLCXD2
ENSG00000170633	12	121837844	121868389	3	1	56991	1.4984	0.067016	RNF34
ENSG00000110172	11	89934328	89956532	47	4	56991	1.4984	0.067017	CHORDC1
ENSG00000143702	1	243287730	243418650	36	3	56991	1.4982	0.067037	CEP170
ENSG00000184451	17	40830907	40835935	2	1	56991	1.4982	0.067042	CCR10
ENSG00000143933	2	47387221	47403740	26	5	56991	1.4977	0.067101	CALM2
ENSG00000139597	13	32974861	33002315	3	1	56991	1.4976	0.067122	N4BP2L1
ENSG00000096401	6	44355262	44418163	39	5	56991	1.4975	0.067132	CDC5L
ENSG00000107874	10	104183002	104192418	7	1	56991	1.4973	0.067154	CUEDC2
ENSG00000142539	19	50919056	50931666	7	2	56991	1.4972	0.067176	CTD-2545M3.6
ENSG00000139531	12	56390964	56400425	4	2	56991	1.4968	0.067225	SUOX
ENSG00000162885	1	235613238	235667781	89	6	56991	1.496	0.067326	B3GALNT2
ENSG00000138101	2	25600067	25896503	83	16	56991	1.4959	0.06734	DTNB
ENSG00000165131	7	142636440	142637955	5	1	56991	1.4957	0.067365	C7orf34
ENSG00000253729	8	48685669	48872743	11	2	56991	1.4949	0.067476	PRKDC
ENSG00000167550	12	49458468	49463808	5	1	56991	1.4943	0.067553	RHEBL1
ENSG00000067900	18	18526867	18691812	30	1	56991	1.4941	0.067578	ROCK1
ENSG00000121797	3	46448654	46454488	12	2	56991	1.4938	0.067617	CCRL2
ENSG00000143612	1	154179182	154193104	9	2	56991	1.493	0.067713	C1orf43
ENSG00000167680	19	4542600	4559820	1	1	56991	1.4926	0.06777	SEMA6B
ENSG00000167772	19	8428173	8439257	3	1	56991	1.492	0.067853	ANGPTL4
ENSG00000230873	6	17102489	17131603	22	4	56991	1.4915	0.067911	STMND1
ENSG00000116667	1	184356192	184598154	221	21	56991	1.4908	0.068011	C1orf21
ENSG00000109113	17	27041299	27045447	1	1	56991	1.4901	0.0681	RAB34
ENSG00000163629	4	87515468	87736324	364	5	56991	1.4897	0.068156	PTPN13
ENSG00000119608	14	75319736	75330537	15	3	56991	1.4889	0.068253	PROX2
ENSG00000164483	6	130465460	130686570	722	17	56991	1.4887	0.068288	SAMD3
ENSG00000172992	17	43100708	43138473	80	9	56991	1.4882	0.068346	DCAKD
ENSG00000072657	12	72481046	73059422	634	28	56991	1.4874	0.068449	TRHDE
ENSG00000136104	13	51483814	51544592	27	4	56991	1.4862	0.068614	RNASEH2B
ENSG00000125810	20	23059986	23066977	4	1	56991	1.4854	0.068718	CD93
ENSG00000131378	3	16355081	16555533	208	35	56991	1.485	0.068767	RFTN1
ENSG00000111271	12	112123857	112194903	44	2	56991	1.4846	0.068831	ACAD10
ENSG00000189403	13	31032884	31191734	52	7	56991	1.4841	0.068895	HMGB1
ENSG00000268788	4	76871883	76878526	10	3	56991	1.4837	0.068946	AC110615.1
ENSG00000160888	19	13261229	13265722	2	1	56991	1.4837	0.068951	IER2
ENSG00000181790	8	143530791	143626370	10	2	56991	1.4832	0.069006	BAI1
ENSG00000010704	6	26087509	26098571	20	6	56991	1.4826	0.069086	HFE
ENSG00000150687	11	86502101	86663952	163	23	56991	1.4823	0.069126	PRSS23
ENSG00000128536	7	105517242	105676877	134	27	56991	1.482	0.069164	CDHR3
ENSG00000168096	16	4746513	4784379	46	2	56991	1.4806	0.069354	ANKS3
ENSG00000183775	5	143550396	143865249	396	15	56991	1.4804	0.06938	KCTD16
ENSG00000258386	14	32476108	32487891	2	1	56991	1.4797	0.069473	RP11-187E13.2
ENSG00000168010	11	72525353	72554719	5	3	56991	1.4796	0.069495	ATG16L2
ENSG00000146067	5	176946789	176981542	21	1	56991	1.4794	0.069516	FAM193B
ENSG00000178033	6	116832809	116845955	13	3	56991	1.4792	0.069538	FAM26E
ENSG00000134533	12	15260717	15501609	125	8	56991	1.4783	0.06966	RERG
ENSG00000222040	2	96778707	96781984	4	2	56991	1.478	0.069699	ADRA2B
ENSG00000197915	1	152184558	152196669	21	3	56991	1.4779	0.069712	HRNR
ENSG00000248789	5	51303865	51376821	204	8	56991	1.4779	0.06972	CTD-2203A3.1
ENSG00000138381	2	190526111	190535557	16	4	56991	1.4778	0.069727	ASNSD1
ENSG00000165805	12	88373816	88427814	71	3	56991	1.4778	0.069729	C12orf50
ENSG00000101493	18	74069644	74207146	35	4	56991	1.4777	0.069745	ZNF516
ENSG00000132467	4	71554196	71556267	1	1	56991	1.4777	0.06975	UTP3
ENSG00000165807	14	65016620	65056098	56	9	56991	1.4776	0.069758	PPP1R36
ENSG00000204518	1	12704566	12727097	5	1	56991	1.4775	0.069765	AADACL4
ENSG00000065559	17	11924141	12047147	83	4	56991	1.4773	0.069802	MAP2K4
ENSG00000058056	3	179370543	179507189	89	15	56991	1.477	0.069838	USP13
ENSG00000048540	12	16701307	16763528	5	2	56991	1.4768	0.069858	LMO3
ENSG00000166448	7	98444111	98468394	14	1	56991	1.4768	0.06987	TMEM130
ENSG00000141371	17	58469790	58508782	39	2	56991	1.4767	0.06988	C17orf64
ENSG00000141391	18	12407895	12432237	13	5	56991	1.4766	0.069892	SLMO1
ENSG00000258847	14	66424015	66471241	51	11	56991	1.4763	0.069927	CTD-2014B16.3
ENSG00000134258	1	117686209	117753556	22	3	56991	1.4762	0.069945	VTCN1
ENSG00000204356	6	31919864	31926887	15	5	56991	1.4748	0.07013	NELFE
ENSG00000078687	17	76000249	76104916	54	3	56991	1.4748	0.070136	TNRC6C
ENSG00000115310	2	55199325	55339757	208	22	56991	1.4743	0.070204	RTN4
ENSG00000140600	15	84115980	84287495	83	19	56991	1.474	0.070234	SH3GL3
ENSG00000133104	13	36875775	36944317	108	6	56991	1.4734	0.070317	SPG20
ENSG00000004866	7	116593292	116870157	157	10	56991	1.4734	0.070324	ST7
ENSG00000111799	6	75794042	75915767	51	4	56991	1.4731	0.070365	COL12A1
ENSG00000140691	16	31469401	31478487	3	1	56991	1.4724	0.070458	ARMC5
ENSG00000187664	19	19366450	19373605	12	1	56991	1.4723	0.070471	HAPLN4
ENSG00000170270	14	93669239	93673439	2	1	56991	1.4718	0.070539	C14orf142
ENSG00000072609	12	133398773	133532890	283	14	56991	1.4717	0.070557	CHFR
ENSG00000049541	7	73645829	73668774	18	1	56991	1.4715	0.070573	RFC2
ENSG00000177992	9	90497741	90503814	15	3	56991	1.4715	0.070576	SPATA31E1
ENSG00000187068	3	184795838	184870802	131	10	56991	1.4711	0.070637	C3orf70
ENSG00000129646	17	74270130	74303761	58	5	56991	1.4708	0.070667	QRICH2
ENSG00000173567	2	26531041	26569685	42	10	56991	1.4704	0.070722	GPR113
ENSG00000110077	11	59939081	59952139	23	3	56991	1.4701	0.070766	MS4A6A
ENSG00000198954	10	70748487	70776738	66	9	56991	1.4699	0.070795	KIAA1279
ENSG00000213809	12	10524952	10544473	34	3	56991	1.4696	0.070835	KLRK1
ENSG00000102595	13	96453834	96705736	279	14	56991	1.4696	0.070835	UGGT2
ENSG00000163072	2	169643049	169722024	39	6	56991	1.4695	0.070854	NOSTRIN
ENSG00000164904	5	125877533	125931110	47	7	56991	1.4687	0.070952	ALDH7A1
ENSG00000151743	12	31824071	31882108	72	13	56991	1.4684	0.070993	AMN1
ENSG00000100099	22	26839389	26879803	80	7	56991	1.4684	0.070998	HPS4
ENSG00000079393	10	76854192	76868979	32	5	56991	1.4682	0.071025	DUSP13
ENSG00000204403	11	104756445	104769397	1	1	56991	1.468	0.07105	CASP12
ENSG00000186952	5	109624934	110074657	638	13	56991	1.4674	0.071139	TMEM232
ENSG00000144199	2	97749320	97760619	2	1	56991	1.4672	0.071168	FAHD2B
ENSG00000144455	3	3742498	4508965	1525	63	56991	1.4668	0.071214	SUMF1
ENSG00000120860	12	102406705	102455927	7	2	56991	1.4667	0.071228	CCDC53
ENSG00000196189	1	156117157	156147543	18	3	56991	1.4664	0.071268	SEMA4A
ENSG00000136811	9	131217465	131263571	13	2	56991	1.4653	0.071425	ODF2
ENSG00000159723	16	67516474	67517716	3	1	56991	1.4651	0.071451	AGRP
ENSG00000232013	3	145782358	145784156	1	1	56991	1.4642	0.07157	AC107021.1
ENSG00000185787	15	79102829	79190475	192	11	56991	1.4639	0.071611	MORF4L1
ENSG00000177679	7	75831216	75916605	83	7	56991	1.4632	0.071713	SRRM3
ENSG00000100234	22	33197687	33259030	55	12	56991	1.4629	0.071742	TIMP3
ENSG00000123933	4	2249159	2264021	15	3	56991	1.4628	0.071757	MXD4
ENSG00000187866	9	71394964	71398609	6	2	56991	1.4628	0.071758	FAM122A
ENSG00000205302	5	122110691	122165803	155	12	56991	1.4626	0.071782	SNX2
ENSG00000103426	16	4390252	4470495	61	6	56991	1.462	0.071873	CORO7-PAM16
ENSG00000257767	12	112191694	112229222	20	2	56991	1.4619	0.071881	RP11-162P23.2
ENSG00000007062	4	15964699	16086001	86	19	56991	1.4619	0.071887	PROM1
ENSG00000131746	17	38632080	38657849	10	1	56991	1.4617	0.071917	TNS4
ENSG00000169683	17	79981178	79989027	2	1	56991	1.4617	0.071917	LRRC45
ENSG00000114125	3	141457046	141466402	5	2	56991	1.461	0.072012	RNF7
ENSG00000123815	19	41197434	41224112	33	4	56991	1.4605	0.072079	ADCK4
ENSG00000118454	1	70726271	70820417	45	4	56991	1.4604	0.072084	ANKRD13C
ENSG00000124812	6	49801970	49844809	69	2	56991	1.4603	0.072108	CRISP1
ENSG00000170920	19	9236688	9237626	4	1	56991	1.4601	0.07213	OR7G3
ENSG00000171984	20	5731039	5844558	93	13	56991	1.4593	0.072246	C20orf196
ENSG00000108021	10	5726801	5805703	76	8	56991	1.4592	0.072259	FAM208B
ENSG00000070366	17	1963133	2207065	327	15	56991	1.4585	0.072345	SMG6
ENSG00000177186	1	248486894	248487899	6	1	56991	1.4581	0.072411	OR2M7
ENSG00000136709	2	128458596	128568761	173	16	56991	1.4578	0.072445	WDR33
ENSG00000124243	20	49411431	49493714	107	12	56991	1.4577	0.072459	BCAS4
ENSG00000137070	9	34650699	34661889	13	3	56991	1.4572	0.072537	IL11RA
ENSG00000174233	12	49159975	49182820	13	1	56991	1.4569	0.072574	ADCY6
ENSG00000143751	1	226170403	226187032	1	1	56991	1.4568	0.07259	SDE2
ENSG00000186119	11	55587086	55588073	2	1	56991	1.4564	0.072635	OR5D18
ENSG00000119314	9	114980715	115095947	158	5	56991	1.4559	0.072709	PTBP3
ENSG00000186834	17	43224684	43229468	3	1	56991	1.4556	0.072758	HEXIM1
ENSG00000115085	2	98330023	98356325	21	3	56991	1.4554	0.072782	ZAP70
ENSG00000103769	15	66018392	66184329	164	12	56991	1.4544	0.072919	RAB11A
ENSG00000036828	3	121902530	122005342	279	15	56991	1.4543	0.072935	CASR
ENSG00000079150	2	179328391	179343327	17	4	56991	1.4542	0.072945	FKBP7
ENSG00000175938	16	30960387	30967782	1	1	56991	1.4541	0.07296	ORAI3
ENSG00000188321	19	9434448	9461838	38	2	56991	1.4541	0.072963	ZNF559
ENSG00000178295	2	17935125	17966632	57	7	56991	1.4528	0.073134	GEN1
ENSG00000163687	3	58177984	58200424	57	8	56991	1.4528	0.073145	DNASE1L3
ENSG00000092200	14	21756098	21819460	62	7	56991	1.4527	0.073154	RPGRIP1
ENSG00000100053	22	25595817	25603330	1	1	56991	1.4521	0.07323	CRYBB3
ENSG00000108861	17	41843489	41856356	25	3	56991	1.4521	0.073244	DUSP3
ENSG00000206561	3	15491640	15563258	82	11	56991	1.4514	0.073334	COLQ
ENSG00000137804	15	41624892	41673248	48	4	56991	1.4513	0.073351	NUSAP1
ENSG00000265817	8	95390605	95449180	150	13	56991	1.4512	0.073361	FSBP
ENSG00000048342	4	15471489	15603180	127	21	56991	1.4512	0.073365	CC2D2A
ENSG00000139117	12	39040624	39301232	244	16	56991	1.4512	0.073367	CPNE8
ENSG00000183807	6	117073363	117086886	14	4	56991	1.4508	0.073416	FAM162B
ENSG00000135905	2	225629807	225907162	394	35	56991	1.4506	0.073451	DOCK10
ENSG00000151148	12	109915207	109974507	77	11	56991	1.4504	0.073478	UBE3B
ENSG00000112406	6	139456249	139501939	89	7	56991	1.4499	0.073537	HECA
ENSG00000134242	1	114356433	114414381	67	7	56991	1.4499	0.073543	PTPN22
ENSG00000160256	21	46359925	46396904	24	2	56991	1.4495	0.073593	FAM207A
ENSG00000063660	2	241375088	241407493	5	2	56991	1.449	0.073668	GPC1
ENSG00000121766	1	31769842	31837783	86	5	56991	1.4488	0.07369	ZCCHC17
ENSG00000118162	19	47978401	47987525	1	1	56991	1.4486	0.07372	KPTN
ENSG00000111275	12	112204691	112247782	31	3	56991	1.4484	0.073748	ALDH2
ENSG00000166436	11	8633584	8693413	100	8	56991	1.4483	0.073762	TRIM66
ENSG00000185963	9	95473645	95527094	91	5	56991	1.4477	0.073844	BICD2
ENSG00000124104	20	44462449	44471914	18	4	56991	1.4471	0.073928	SNX21
ENSG00000196911	6	117002350	117063029	26	6	56991	1.447	0.073945	KPNA5
ENSG00000204688	6	29424958	29432105	6	2	56991	1.4454	0.074171	OR2H1
ENSG00000164434	6	123100620	123105219	3	1	56991	1.4454	0.074173	FABP7
ENSG00000073910	13	32605437	32870794	341	29	56991	1.4448	0.07426	FRY
ENSG00000179240	11	76092357	76125663	84	12	56991	1.4446	0.074289	RP11-111M22.2
ENSG00000176422	12	56862301	56864763	1	1	56991	1.4446	0.07429	SPRYD4
ENSG00000179094	17	8043790	8059824	2	1	56991	1.444	0.074371	PER1
ENSG00000117215	1	20438432	20446050	1	1	56991	1.4439	0.07439	PLA2G2D
ENSG00000119514	9	101569981	101612363	28	5	56991	1.4429	0.074524	GALNT12
ENSG00000233828	5	86512423	86534822	4	1	56991	1.4428	0.074544	AC008394.1
ENSG00000140153	14	102605840	102691184	119	10	56991	1.4422	0.074622	WDR20
ENSG00000186815	12	113658855	113736390	68	2	56991	1.442	0.074655	TPCN1
ENSG00000178750	3	93733213	93747454	9	2	56991	1.4415	0.074727	STX19
ENSG00000156508	6	74225473	74233520	8	2	56991	1.4409	0.074806	EEF1A1
ENSG00000260286	6	24797549	24799117	1	1	56991	1.4409	0.07481	C6orf229
ENSG00000140987	16	3432085	3451065	26	4	56991	1.4409	0.07481	ZSCAN32
ENSG00000111801	6	26440700	26453643	20	4	56991	1.4409	0.074813	BTN3A3
ENSG00000105696	19	18718240	18731849	3	2	56991	1.4402	0.074901	TMEM59L
ENSG00000085871	4	140586922	140661899	105	20	56991	1.4394	0.075013	MGST2
ENSG00000185215	14	103589779	103603776	4	2	56991	1.4393	0.07503	TNFAIP2
ENSG00000138604	15	69452923	69564556	101	5	56991	1.439	0.075076	GLCE
ENSG00000108960	17	53469974	53499353	27	5	56991	1.4389	0.075087	MMD
ENSG00000164967	9	34610483	34612101	2	1	56991	1.4377	0.07526	RPP25L
ENSG00000140406	15	81293295	81296342	3	1	56991	1.4373	0.075323	MESDC1
ENSG00000170832	17	58256455	58499831	108	2	56991	1.4368	0.075383	USP32
ENSG00000115163	2	26987157	27023935	53	3	56991	1.4367	0.075404	CENPA
ENSG00000100652	14	70242134	70264006	10	1	56991	1.4366	0.07541	SLC10A1
ENSG00000120075	17	46668619	46671323	6	3	56991	1.4366	0.075416	HOXB5
ENSG00000034693	6	143771944	143811147	59	5	56991	1.4366	0.075417	PEX3
ENSG00000136235	7	23275586	23314727	35	4	56991	1.4354	0.075591	GPNMB
ENSG00000164220	5	75911307	75919259	3	2	56991	1.4352	0.075614	F2RL2
ENSG00000186575	22	29999545	30094587	63	7	56991	1.4349	0.075659	NF2
ENSG00000085511	6	161412759	161538417	148	11	56991	1.4348	0.07567	MAP3K4
ENSG00000163029	2	17845079	17981509	161	13	56991	1.4346	0.075703	SMC6
ENSG00000188629	19	9435021	9493293	80	2	56991	1.4341	0.075775	ZNF177
ENSG00000270011	19	9434850	9493293	81	2	56991	1.4339	0.075805	ZNF559-ZNF177
ENSG00000203326	19	53868946	53895470	10	1	56991	1.4334	0.075874	ZNF525
ENSG00000041515	13	109248500	109860355	1118	81	56991	1.4332	0.075907	MYO16
ENSG00000185477	4	90157537	90229161	58	6	56991	1.4325	0.075995	GPRIN3
ENSG00000091844	6	153325594	153452384	223	17	56991	1.4301	0.076339	RGS17
ENSG00000121060	17	54965270	54991399	2	1	56991	1.4287	0.07654	TRIM25
ENSG00000165527	14	50359810	50361490	1	1	56991	1.4285	0.07657	ARF6
ENSG00000118260	2	208394461	208468155	38	1	56991	1.4274	0.076739	CREB1
ENSG00000101000	20	33759876	33765165	4	2	56991	1.4273	0.076743	PROCR
ENSG00000188997	11	77882295	77899868	3	1	56991	1.4271	0.07678	KCTD21
ENSG00000121440	3	73431584	73674091	225	30	56991	1.427	0.076785	PDZRN3
ENSG00000170017	3	105085753	105295744	349	21	56991	1.4269	0.076805	ALCAM
ENSG00000139083	12	11802788	12048336	89	14	56991	1.4263	0.076897	ETV6
ENSG00000159409	1	151674880	151689290	5	1	56991	1.4261	0.076926	CELF3
ENSG00000133935	14	76116134	76127532	1	1	56991	1.4256	0.07699	C14orf1
ENSG00000179008	14	60863187	60982261	169	7	56991	1.4243	0.077175	C14orf39
ENSG00000184619	17	8271955	8280029	15	3	56991	1.4243	0.077183	KRBA2
ENSG00000263809	17	8271956	8286505	15	3	56991	1.4243	0.077183	RP11-849F2.7
ENSG00000156642	15	73852355	73926475	97	8	56991	1.4242	0.07719	NPTN
ENSG00000214711	2	31395924	31456724	208	15	56991	1.4242	0.077194	CAPN14
ENSG00000145287	4	84011201	84058228	18	3	56991	1.4242	0.077196	PLAC8
ENSG00000113262	5	178405328	178423207	44	3	56991	1.4241	0.077202	GRM6
ENSG00000171936	19	15852203	15853153	7	3	56991	1.4241	0.077203	OR10H3
ENSG00000119729	2	46768945	46810260	26	4	56991	1.4239	0.077245	RHOQ
ENSG00000152944	12	27175479	27219276	59	9	56991	1.4231	0.077349	MED21
ENSG00000133110	13	38136720	38172981	35	6	56991	1.4231	0.077349	POSTN
ENSG00000126458	19	50138549	50143458	5	1	56991	1.4227	0.077417	RRAS
ENSG00000128581	7	100956975	100965104	26	5	56991	1.4226	0.077429	RABL5
ENSG00000134504	18	24034874	24237365	135	25	56991	1.4224	0.077452	KCTD1
ENSG00000161574	17	34310692	34328660	36	2	56991	1.422	0.077518	CCL15-CCL14
ENSG00000138028	2	27321757	27341995	12	1	56991	1.4219	0.077534	CGREF1
ENSG00000094804	17	38443885	38459171	11	2	56991	1.4215	0.077587	CDC6
ENSG00000215695	1	15986364	15988217	2	1	56991	1.4215	0.07759	RSC1A1
ENSG00000170515	12	56498103	56507691	3	1	56991	1.4213	0.077616	PA2G4
ENSG00000170759	10	32297938	32345359	65	5	56991	1.4212	0.077633	KIF5B
ENSG00000108091	10	61548521	61666414	267	14	56991	1.4202	0.077768	CCDC6
ENSG00000175106	17	15341205	15466909	217	22	56991	1.42	0.07781	TVP23C
ENSG00000138821	4	103172198	103352415	223	22	56991	1.4199	0.077812	SLC39A8
ENSG00000161634	12	55038375	55042277	6	3	56991	1.4197	0.077854	DCD
ENSG00000181381	4	169277886	169458937	431	37	56991	1.4195	0.07788	DDX60L
ENSG00000138495	3	119373360	119396301	76	7	56991	1.4191	0.077936	COX17
ENSG00000124701	6	41021043	41032250	21	3	56991	1.4189	0.07797	APOBEC2
ENSG00000109927	11	120971882	121062202	153	9	56991	1.418	0.078099	TECTA
ENSG00000185070	14	85996488	86095034	162	20	56991	1.4176	0.078157	FLRT2
ENSG00000156052	9	80331003	80646374	192	14	56991	1.417	0.07824	GNAQ
ENSG00000183856	1	156495197	156542396	45	6	56991	1.4167	0.07829	IQGAP3
ENSG00000188488	14	95027779	95059457	107	14	56991	1.4164	0.078331	SERPINA5
ENSG00000184544	17	9674751	9694614	14	3	56991	1.4162	0.078356	DHRS7C
ENSG00000255767	2	3579574	3595547	7	2	56991	1.4162	0.078362	RP13-512J5.1
ENSG00000183421	21	43159529	43187266	62	9	56991	1.4162	0.078363	RIPK4
ENSG00000156931	3	184529931	184770402	120	10	56991	1.416	0.078394	VPS8
ENSG00000113194	5	175874629	175937075	18	2	56991	1.4158	0.078423	FAF2
ENSG00000165819	14	21966277	21979517	21	4	56991	1.4155	0.078465	METTL3
ENSG00000159055	21	33640530	33651380	7	2	56991	1.415	0.078533	MIS18A
ENSG00000172766	13	41885341	41951166	113	7	56991	1.414	0.078679	NAA16
ENSG00000169715	16	56659387	56661024	1	1	56991	1.4138	0.07871	MT1E
ENSG00000099204	10	116190872	116444762	284	29	56991	1.4138	0.078712	ABLIM1
ENSG00000136883	9	116848406	116861507	2	1	56991	1.4138	0.078715	KIF12
ENSG00000164236	5	10564442	10650308	101	8	56991	1.4133	0.07878	ANKRD33B
ENSG00000196600	11	62931248	62997124	180	8	56991	1.4133	0.078781	SLC22A25
ENSG00000162032	16	1826713	1843701	10	2	56991	1.4131	0.078812	SPSB3
ENSG00000127946	7	75162621	75368280	264	24	56991	1.4121	0.078961	HIP1
ENSG00000083454	17	3575493	3599698	7	1	56991	1.412	0.078979	P2RX5
ENSG00000095564	10	93683526	93790082	134	9	56991	1.4113	0.079082	BTAF1
ENSG00000108528	17	4840425	4843546	3	1	56991	1.4112	0.079091	SLC25A11
ENSG00000169689	17	79976578	79981983	9	1	56991	1.411	0.079127	STRA13
ENSG00000129167	11	18039111	18063973	23	1	56991	1.4106	0.07918	TPH1
ENSG00000124222	20	57226328	57254582	3	1	56991	1.4101	0.079249	STX16
ENSG00000139410	12	113860042	113876081	25	1	56991	1.4101	0.079252	SDSL
ENSG00000155511	5	152869175	153193429	431	32	56991	1.4089	0.079439	GRIA1
[truncated: 14,114 more rows]

## Sheet: S4.AFR_OUD_GeneBased
GENE	CHR	START	STOP	NSNPS	NPARAM	N	ZSTAT	P	SYMBOL
ENSG00000163104	4	95128762	95212443	240	33	20032	3.866	5.5316e-05	SMARCAD1
ENSG00000120054	10	101801950	101841634	46	13	20032	3.7937	7.4202e-05	CPN1
ENSG00000166068	15	38544527	38649450	236	15	20032	3.7283	9.6405e-05	SPRED1
ENSG00000120694	13	31710762	31736525	48	9	20032	3.5829	0.00016991	HSPH1
ENSG00000109606	4	24519064	24586173	145	25	20032	3.4484	0.000282	DHX15
ENSG00000143379	1	150898739	150937213	77	12	20032	3.398	0.00033942	SETDB1
ENSG00000171885	18	24432002	24445782	17	6	20032	3.3804	0.0003619	AQP4
ENSG00000136770	10	22045466	22292698	251	20	20032	3.3642	0.00038388	DNAJC1
ENSG00000133328	11	63320242	63330855	2	1	20032	3.3455	0.00041069	HRASLS2
ENSG00000140522	15	89753100	89764982	21	11	20032	3.3403	0.00041851	RLBP1
ENSG00000143418	1	150933059	150947479	36	7	20032	3.3316	0.00043178	CERS2
ENSG00000221836	7	143747461	143748473	8	4	20032	3.303	0.00047835	OR2A5
ENSG00000095209	9	108456825	108538893	281	28	20032	3.2926	0.00049626	TMEM38B
ENSG00000090382	12	69742121	69748014	11	3	20032	3.2654	0.00054646	LYZ
ENSG00000106603	7	43648055	43769316	351	23	20032	3.2578	0.00056144	COA1
ENSG00000188257	1	20301925	20306932	4	2	20032	3.2564	0.00056409	PLA2G2A
ENSG00000243660	10	43932282	43991517	154	11	20032	3.206	0.0006729	ZNF487
ENSG00000186020	19	37025676	37096178	168	25	20032	3.1863	0.00072065	ZNF529
ENSG00000161048	7	102740223	102790007	167	14	20032	3.1819	0.00073144	NAPEPLD
ENSG00000220008	19	2289774	2308156	8	3	20032	3.1748	0.00074975	LINGO3
ENSG00000170632	7	102715328	102740205	78	9	20032	3.1717	0.00075768	ARMC10
ENSG00000100614	14	60712470	60765805	97	21	20032	3.1646	0.00077652	PPM1A
ENSG00000178409	6	107386386	107436473	20	7	20032	3.1613	0.00078533	BEND3
ENSG00000172197	6	20100935	20212670	60	19	20032	3.1463	0.00082681	MBOAT1
ENSG00000164543	7	43622357	43666385	120	14	20032	3.1419	0.0008393	STK17A
ENSG00000137941	1	84330711	84464833	262	17	20032	3.1383	0.00084957	TTLL7
ENSG00000253110	5	171200656	171201743	4	2	20032	3.1294	0.00087575	CTB-78H18.1
ENSG00000173890	3	169755717	169803191	63	14	20032	3.1122	0.00092835	GPR160
ENSG00000129270	17	34083268	34122711	23	4	20032	3.0988	0.00097167	MMP28
ENSG00000112851	5	65222303	65378377	520	18	20032	3.0924	0.0009927	ERBB2IP
ENSG00000081985	1	67773047	67862583	143	19	20032	3.0443	0.0011663	IL12RB2
ENSG00000156482	8	99037079	99058697	56	12	20032	3.0316	0.0012164	RPL30
ENSG00000061337	8	20103676	20161474	62	20	20032	3.0301	0.0012224	LZTS1
ENSG00000175806	8	9911778	10286401	773	122	20032	3.0276	0.0012327	MSRA
ENSG00000099337	19	38810484	38819660	23	6	20032	3.0208	0.0012607	KCNK6
ENSG00000134258	1	117686209	117753556	74	19	20032	3.0109	0.0013022	VTCN1
ENSG00000041802	3	194361517	194393206	57	10	20032	3.0066	0.0013209	LSG1
ENSG00000205882	8	11850692	11853821	1	1	20032	2.9973	0.001362	DEFB134
ENSG00000071205	4	148653214	148993931	366	52	20032	2.9855	0.0014158	ARHGAP10
ENSG00000187556	19	13972877	13991571	4	2	20032	2.977	0.0014554	NANOS3
ENSG00000204560	6	30620896	30640814	26	8	20032	2.9702	0.0014882	DHX16
ENSG00000140443	15	99192200	99507759	312	65	20032	2.9687	0.0014951	IGF1R
ENSG00000132561	8	98881068	99048944	237	46	20032	2.9632	0.0015224	MATN2
ENSG00000135413	12	55024595	55028679	4	2	20032	2.9608	0.0015341	LACRT
ENSG00000104885	19	2164148	2232577	83	13	20032	2.9524	0.0015765	DOT1L
ENSG00000185436	1	24480647	24514449	50	9	20032	2.9518	0.0015797	IFNLR1
ENSG00000107902	10	126150403	126306457	411	67	20032	2.9511	0.0015831	LHPP
ENSG00000169085	8	67372238	67430759	89	16	20032	2.9505	0.0015862	C8orf46
ENSG00000154342	1	228194752	228248961	144	23	20032	2.9482	0.0015982	WNT3A
ENSG00000141540	17	72209653	72258155	44	13	20032	2.9256	0.001719	TTYH2
ENSG00000121281	16	50280048	50352046	38	14	20032	2.9218	0.0017404	ADCY7
ENSG00000124160	20	44689624	44718591	74	13	20032	2.9202	0.0017491	NCOA5
ENSG00000148824	10	135207598	135234811	22	5	20032	2.9184	0.0017594	MTG1
ENSG00000129244	17	7549945	7561086	16	4	20032	2.902	0.0018542	ATP1B2
ENSG00000168546	8	21547915	21669869	19	9	20032	2.9006	0.0018621	GFRA2
ENSG00000137343	6	30594619	30614600	67	14	20032	2.8784	0.0019987	ATAT1
ENSG00000254536	10	135204338	135233999	24	6	20032	2.8782	0.0019997	RP11-108K14.8
ENSG00000248383	5	140306302	140391929	189	39	20032	2.8467	0.0022086	PCDHAC1
ENSG00000166225	12	69864129	69973562	245	34	20032	2.8446	0.0022232	FRS2
ENSG00000127337	12	69753483	69784576	94	9	20032	2.8415	0.0022451	YEATS4
ENSG00000139842	13	113862552	113919399	75	11	20032	2.8239	0.0023719	CUL4A
ENSG00000104897	19	2236520	2248678	5	2	20032	2.82	0.0024009	SF3A2
ENSG00000197808	19	37128094	37157755	79	15	20032	2.8084	0.0024895	ZNF461
ENSG00000145723	5	102421704	102455855	117	12	20032	2.8053	0.0025137	GIN1
ENSG00000173889	3	169804520	169899537	228	7	20032	2.7996	0.0025582	PHC3
ENSG00000187735	8	54879112	54935089	87	6	20032	2.7782	0.0027334	TCEA1
ENSG00000182346	13	106118216	106143383	30	7	20032	2.7667	0.0028314	DAOA
ENSG00000135905	2	225629807	225907162	483	65	20032	2.7619	0.0028736	DOCK10
ENSG00000173237	11	66742748	66744475	1	1	20032	2.7487	0.002992	C11orf86
ENSG00000144712	3	12837971	12913415	150	30	20032	2.7437	0.0030376	CAND2
ENSG00000143412	1	150954493	150968110	42	13	20032	2.7283	0.003183	ANXA9
ENSG00000176925	11	4842551	4843686	4	2	20032	2.7263	0.0032028	OR51F2
ENSG00000065325	17	9725523	9795419	149	12	20032	2.7189	0.0032752	GLP2R
ENSG00000102984	16	71893583	71929239	44	8	20032	2.7118	0.0033455	ZNF821
ENSG00000033800	15	68346517	68483096	163	22	20032	2.7113	0.0033511	PIAS1
ENSG00000196557	16	1203241	1271771	38	9	20032	2.7101	0.0033635	CACNA1H
ENSG00000172660	17	34136459	34191619	57	12	20032	2.7098	0.0033662	TAF15
ENSG00000104886	19	2230002	2237703	4	2	20032	2.7092	0.0033726	PLEKHJ1
ENSG00000088451	13	95226308	95248511	62	10	20032	2.7048	0.0034171	TGDS
ENSG00000188305	19	2274631	2282181	5	3	20032	2.7005	0.003462	C19orf35
ENSG00000244754	13	33006554	33112970	273	31	20032	2.6991	0.0034762	N4BP2L2
ENSG00000260903	20	30555805	30591190	25	11	20032	2.6942	0.0035274	XKR7
ENSG00000139890	14	23352374	23356895	6	4	20032	2.6926	0.0035446	REM2
ENSG00000169689	17	79976578	79981983	11	3	20032	2.6891	0.0035827	STRA13
ENSG00000182149	16	71879899	71962913	113	16	20032	2.6872	0.0036025	IST1
ENSG00000204564	6	30614816	30620987	17	9	20032	2.6827	0.0036511	C6orf136
ENSG00000066044	19	8023463	8070543	31	7	20032	2.6647	0.0038533	ELAVL1
ENSG00000162714	1	247460714	247495148	34	9	20032	2.6618	0.0038866	ZNF496
ENSG00000147576	8	67342420	67383836	84	16	20032	2.6591	0.0039179	ADHFE1
ENSG00000161298	19	37095719	37119499	60	13	20032	2.6558	0.0039564	ZNF382
ENSG00000146112	6	30644166	30655672	18	8	20032	2.6495	0.004031	PPP1R18
ENSG00000145088	3	121554030	121605373	129	21	20032	2.6433	0.0041046	EAF2
ENSG00000186017	19	36936021	36980804	115	19	20032	2.6399	0.004147	ZNF566
ENSG00000153989	6	117996665	118031803	53	14	20032	2.6359	0.004196	NUS1
ENSG00000224470	16	71879894	71919171	50	11	20032	2.6327	0.0042355	ATXN1L
ENSG00000131507	5	141488070	141534005	160	14	20032	2.6305	0.0042634	NDFIP1
ENSG00000254685	1	74663896	74699770	87	6	20032	2.6079	0.0045549	FPGT
ENSG00000134884	13	107194021	107220512	1	1	20032	2.6059	0.004581	ARGLU1
ENSG00000170689	17	46698518	46703839	11	5	20032	2.5987	0.0046792	HOXB9
ENSG00000072818	17	7239848	7254797	2	1	20032	2.5978	0.0046912	ACAP1
ENSG00000144152	2	112895962	112945791	29	10	20032	2.5965	0.0047088	FBLN7
ENSG00000119280	1	230972865	231005335	66	18	20032	2.5948	0.0047317	C1orf198
ENSG00000105835	7	105888731	105926772	17	5	20032	2.5891	0.004812	NAMPT
ENSG00000158869	1	161185024	161190489	8	4	20032	2.5873	0.0048359	FCER1G
ENSG00000138448	2	187454792	187545628	196	39	20032	2.5813	0.0049215	ITGAV
ENSG00000120645	12	175931	287626	91	23	20032	2.5808	0.0049279	IQSEC3
ENSG00000173409	1	231114727	231136341	57	12	20032	2.5804	0.0049344	ARV1
ENSG00000128918	15	58245622	58790065	756	135	20032	2.5766	0.0049889	ALDH1A2
ENSG00000164683	8	80676245	80680098	3	2	20032	2.5753	0.005007	HEY1
ENSG00000132182	3	13357737	13461809	176	14	20032	2.5738	0.0050301	NUP210
ENSG00000125246	13	100258919	100549387	456	75	20032	2.5727	0.0050449	CLYBL
ENSG00000142961	1	47073387	47082563	16	4	20032	2.5688	0.0051029	MOB3C
ENSG00000178904	19	32896449	32976801	96	17	20032	2.5687	0.0051037	DPY19L3
ENSG00000204568	6	30585486	30594172	29	6	20032	2.5647	0.0051633	MRPS18B
ENSG00000166548	16	66541906	66586447	98	10	20032	2.561	0.0052192	TK2
ENSG00000149305	11	113775399	113817287	146	26	20032	2.5607	0.0052233	HTR3B
ENSG00000131759	17	38465444	38513094	6	3	20032	2.5593	0.0052434	RARA
ENSG00000164175	5	33944721	33984835	14	5	20032	2.5547	0.0053139	SLC45A2
ENSG00000136630	1	221051699	221058401	27	9	20032	2.5525	0.0053484	HLX
ENSG00000166246	16	4784273	4799397	63	9	20032	2.5437	0.0054841	C16orf71
ENSG00000181467	3	152880029	152886265	13	5	20032	2.5425	0.0055026	RAP2B
ENSG00000111344	12	113536624	113574044	88	9	20032	2.5348	0.0056259	RASAL1
ENSG00000070756	8	101698044	101735037	31	12	20032	2.5323	0.0056652	PABPC1
ENSG00000125818	20	1093906	1160596	76	17	20032	2.5304	0.0056971	PSMF1
ENSG00000122378	10	82167585	82192753	47	12	20032	2.5301	0.0057014	FAM213A
ENSG00000162620	1	74491699	74663871	195	24	20032	2.5277	0.0057399	LRRIQ3
ENSG00000118298	1	150229554	150237478	6	3	20032	2.5243	0.0057961	CA14
ENSG00000146263	6	97590037	97731093	349	26	20032	2.5241	0.0058004	MMS22L
ENSG00000120738	5	137801179	137805004	1	1	20032	2.52	0.005867	EGR1
ENSG00000139687	13	48877887	49056122	346	31	20032	2.5141	0.0059676	RB1
ENSG00000205791	12	12508342	12510001	2	1	20032	2.5126	0.0059923	LOH12CR2
ENSG00000090659	19	7804879	7812464	25	3	20032	2.5123	0.0059979	CD209
ENSG00000196735	6	32595956	32614839	119	6	20032	2.5101	0.0060353	HLA-DQA1
ENSG00000243232	5	140345820	140391936	71	22	20032	2.5072	0.0060846	PCDHAC2
ENSG00000127663	19	4969125	5153606	350	41	20032	2.5028	0.0061611	KDM4B
ENSG00000049249	1	7979907	8000926	50	9	20032	2.4954	0.0062911	TNFRSF9
ENSG00000135407	12	58191159	58212487	24	9	20032	2.4912	0.006366	AVIL
ENSG00000040275	5	169010638	169031782	54	8	20032	2.4873	0.0064359	SPDL1
ENSG00000158315	1	39351479	39407471	114	22	20032	2.4866	0.0064494	RHBDL2
ENSG00000258555	22	24666866	24838324	358	26	20032	2.4831	0.006513	SPECC1L-ADORA2A
ENSG00000139679	13	48963707	49018840	108	17	20032	2.4795	0.0065785	LPAR6
ENSG00000170509	4	88224941	88244058	62	20	20032	2.4758	0.0066475	HSD17B13
ENSG00000144677	3	37903451	38025960	188	27	20032	2.4719	0.0067194	CTDSPL
ENSG00000135643	12	70760056	70828072	88	25	20032	2.4702	0.006752	KCNMB4
ENSG00000173226	3	121488610	121553926	209	16	20032	2.4682	0.0067897	IQCB1
ENSG00000100014	22	24666786	24813708	292	26	20032	2.4511	0.0071204	SPECC1L
ENSG00000129744	11	3666358	3685646	26	8	20032	2.4494	0.0071552	ART1
ENSG00000160209	21	45138975	45182188	50	14	20032	2.4487	0.0071696	PDXK
ENSG00000174720	4	113558120	113578748	7	4	20032	2.4401	0.0073416	LARP7
ENSG00000204569	6	30568177	30586389	58	7	20032	2.4399	0.0073465	PPP1R10
ENSG00000128683	2	171669723	171717661	58	16	20032	2.4307	0.0075352	GAD1
ENSG00000140836	16	72816784	73093597	222	53	20032	2.4288	0.0075751	ZFHX3
ENSG00000166164	16	50347398	50402845	90	12	20032	2.4286	0.0075793	BRD7
ENSG00000268387	1	161190160	161192296	6	2	20032	2.4252	0.0076493	AL590714.1
ENSG00000197555	14	71787166	72207946	524	33	20032	2.4241	0.0076732	SIPA1L1
ENSG00000183397	19	3539152	3544028	4	2	20032	2.4151	0.0078649	C19orf71
ENSG00000162896	1	207101863	207119811	37	10	20032	2.4081	0.0080169	PIGR
ENSG00000136603	3	170075466	170114623	31	11	20032	2.4054	0.0080767	SKIL
ENSG00000182752	9	118916083	119164601	92	31	20032	2.4001	0.0081942	PAPPA
ENSG00000177938	12	18891045	18892121	1	1	20032	2.3988	0.008224	CAPZA3
ENSG00000177613	10	53455247	53459355	4	1	20032	2.3976	0.0082518	CSTF2T
ENSG00000140287	15	50534144	50558223	27	9	20032	2.3957	0.0082949	HDC
ENSG00000161091	19	3538259	3574288	9	2	20032	2.3938	0.0083383	MFSD12
ENSG00000113763	5	176237478	176307897	22	9	20032	2.388	0.008469	UNC5A
ENSG00000188800	1	40711619	40717363	21	4	20032	2.3859	0.0085188	TMCO2
ENSG00000123338	12	54891495	54937726	13	6	20032	2.378	0.0087024	NCKAP1L
ENSG00000137404	6	30655824	30659197	11	4	20032	2.3766	0.0087377	NRM
ENSG00000120327	5	140602931	140605858	12	5	20032	2.3741	0.008795	PCDHB14
ENSG00000181444	7	149461271	149470568	5	3	20032	2.3734	0.0088122	ZNF467
ENSG00000227051	14	96505661	96560417	116	21	20032	2.3721	0.008843	C14orf132
ENSG00000137154	9	19375713	19380252	16	6	20032	2.3721	0.0088439	RPS6
ENSG00000171428	8	18027986	18081198	182	36	20032	2.3721	0.0088448	NAT1
ENSG00000156006	8	18248755	18258728	34	12	20032	2.3678	0.008946	NAT2
ENSG00000137764	15	67835047	68099461	508	42	20032	2.3653	0.0090084	MAP2K5
ENSG00000268485	2	242167319	242168850	4	2	20032	2.365	0.0090139	AC104841.2
ENSG00000198939	5	178322895	178360213	140	24	20032	2.3643	0.0090333	ZFP2
ENSG00000108264	17	35766965	35839835	144	25	20032	2.3633	0.0090566	TADA2A
ENSG00000184575	12	64798130	64844907	109	18	20032	2.3563	0.0092301	XPOT
ENSG00000156983	3	9773413	9789702	6	3	20032	2.3555	0.0092493	BRPF1
ENSG00000197768	9	140145713	140147934	1	1	20032	2.3533	0.009303	C9orf173
ENSG00000214530	11	72465774	72504726	32	10	20032	2.3521	0.009335	STARD10
ENSG00000037897	12	58162254	58166576	8	4	20032	2.3517	0.0093432	METTL1
ENSG00000163637	3	64079543	64431152	363	95	20032	2.347	0.0094621	PRICKLE2
ENSG00000132139	17	34071530	34079897	5	3	20032	2.3468	0.0094686	GAS2L2
ENSG00000254004	19	37001597	37019562	58	12	20032	2.3461	0.0094848	ZNF260
ENSG00000108733	17	33901814	33905882	10	5	20032	2.3401	0.0096399	PEX12
ENSG00000204574	6	30539153	30564956	100	17	20032	2.339	0.0096683	ABCF1
ENSG00000167612	12	52281744	52285448	11	4	20032	2.3385	0.0096794	ANKRD33
ENSG00000089558	17	40308909	40333296	28	10	20032	2.3375	0.0097064	KCNH4
ENSG00000188716	10	76797594	76818272	49	15	20032	2.3365	0.009732	DUPD1
ENSG00000142784	1	27561007	27635110	51	10	20032	2.336	0.0097462	WDTC1
ENSG00000164111	4	122589110	122618268	56	11	20032	2.3343	0.0097897	ANXA5
ENSG00000183117	8	2792875	4852494	8815	629	20032	2.329	0.0099302	CSMD1
ENSG00000247121	5	96149731	96271513	500	35	20032	2.3275	0.0099684	CTD-2260A17.2
ENSG00000166105	11	134144139	134189458	79	19	20032	2.3272	0.0099766	GLB1L3
ENSG00000187867	19	14164177	14169971	2	1	20032	2.3261	0.010007	PALM3
ENSG00000135083	5	159678659	159772403	155	30	20032	2.3213	0.010135	CCNJL
ENSG00000163874	1	37940153	37949980	9	2	20032	2.3187	0.010206	ZC3H12A
ENSG00000169836	4	104507188	104640973	465	54	20032	2.3152	0.010301	TACR3
ENSG00000228835	18	30349758	30354376	5	2	20032	2.3149	0.01031	AC012123.1
ENSG00000188064	22	46316242	46373009	10	2	20032	2.3145	0.01032	WNT7B
ENSG00000158874	1	161192082	161193421	2	1	20032	2.3143	0.010326	APOA2
ENSG00000153162	6	7727030	7881655	270	54	20032	2.3122	0.010383	BMP6
ENSG00000197046	18	43405477	43424045	31	12	20032	2.3087	0.010479	SIGLEC15
ENSG00000129226	17	7482785	7485429	9	4	20032	2.3041	0.010608	CD68
ENSG00000141503	17	4736683	4801356	54	13	20032	2.3012	0.01069	MINK1
ENSG00000248801	8	69215703	69243726	19	7	20032	2.3001	0.01072	RP11-664D7.4
ENSG00000166923	15	33010175	33026870	12	4	20032	2.2999	0.010728	GREM1
ENSG00000244734	11	5246694	5250625	1	1	20032	2.2998	0.01073	HBB
ENSG00000187889	1	57184477	57285369	61	11	20032	2.2977	0.010791	C1orf168
ENSG00000181631	3	151044100	151047336	12	6	20032	2.2963	0.010831	P2RY13
ENSG00000149428	11	118914900	118927913	12	4	20032	2.2954	0.010856	HYOU1
ENSG00000133321	11	63304281	63313934	1	1	20032	2.2935	0.01091	RARRES3
ENSG00000118596	12	59989848	60176395	253	18	20032	2.292	0.010952	SLC16A7
ENSG00000174697	7	127881337	127897681	23	8	20032	2.2877	0.011077	LEP
ENSG00000172927	11	69061605	69182494	81	26	20032	2.2868	0.011104	MYEOV
ENSG00000197697	6	26183958	26184454	3	2	20032	2.2857	0.011136	HIST1H2BE
ENSG00000170373	20	23728190	23731905	18	9	20032	2.2854	0.011146	CST1
ENSG00000134256	1	117544382	117579167	58	19	20032	2.2845	0.01117	CD101
ENSG00000113100	5	26880709	27121257	505	57	20032	2.2842	0.01118	CDH9
ENSG00000178078	19	4324040	4342783	24	6	20032	2.2812	0.011268	STAP2
ENSG00000236311	10	102849078	102890883	93	15	20032	2.2807	0.011283	TLX1NB
ENSG00000239389	5	140261793	140391929	369	39	20032	2.2806	0.011287	PCDHA13
ENSG00000131471	17	41003201	41010147	9	3	20032	2.2805	0.011288	AOC3
ENSG00000157782	12	121078355	121105127	12	4	20032	2.2804	0.011293	CABP1
ENSG00000133069	1	205197304	205242471	104	16	20032	2.2789	0.011337	TMCC2
ENSG00000214978	17	9694544	9725388	47	11	20032	2.2757	0.011431	RP11-477N12.3
ENSG00000137411	6	30876019	30894236	89	10	20032	2.2734	0.011502	VARS2
ENSG00000163286	2	233271553	233275424	5	3	20032	2.2718	0.011551	ALPPL2
ENSG00000212128	12	11060525	11062161	5	2	20032	2.2702	0.011597	TAS2R13
ENSG00000151726	4	185676749	185747972	111	12	20032	2.2694	0.011623	ACSL1
ENSG00000139318	12	89741009	89747048	6	2	20032	2.2686	0.011646	DUSP6
ENSG00000124299	19	33877856	34012700	330	54	20032	2.2665	0.011711	PEPD
ENSG00000162704	1	183592401	183604892	75	3	20032	2.266	0.011726	ARPC5
ENSG00000164983	8	125324231	125384933	84	15	20032	2.266	0.011726	TMEM65
ENSG00000117906	15	77223960	77242601	31	12	20032	2.2657	0.011736	RCN2
ENSG00000163464	2	219027568	219031718	16	5	20032	2.265	0.011756	CXCR1
ENSG00000137337	6	30667584	30685666	121	12	20032	2.262	0.011848	MDC1
ENSG00000185176	2	241615835	241622323	1	1	20032	2.2607	0.01189	AQP12B
ENSG00000123427	12	58165275	58176324	22	6	20032	2.2564	0.012023	METTL21B
ENSG00000183850	19	23258012	23330021	169	27	20032	2.2557	0.012043	ZNF730
ENSG00000152484	13	27640293	27746033	120	25	20032	2.2552	0.012061	USP12
ENSG00000092439	15	50844670	50979012	450	31	20032	2.2544	0.012086	TRPM7
ENSG00000106789	9	100883257	100954922	72	26	20032	2.2535	0.012112	CORO2A
ENSG00000251664	5	140255058	140391929	382	40	20032	2.2507	0.012201	PCDHA12
ENSG00000204592	6	30457244	30461982	10	5	20032	2.2491	0.012253	HLA-E
ENSG00000070031	11	626431	627143	1	1	20032	2.2489	0.01226	SCT
ENSG00000167792	11	67374323	67380006	18	5	20032	2.2477	0.012297	NDUFV1
ENSG00000166800	11	18477371	18501147	14	8	20032	2.2476	0.0123	LDHAL6A
ENSG00000003987	8	17155539	17271037	235	46	20032	2.2471	0.012316	MTMR7
ENSG00000111203	12	2921788	2968957	35	8	20032	2.2467	0.012331	ITFG2
ENSG00000256530	15	76030311	76031568	8	3	20032	2.246	0.012352	AC019294.1
ENSG00000161381	17	37219556	37310647	132	25	20032	2.246	0.012353	PLXDC1
ENSG00000130517	19	18451397	18480760	28	8	20032	2.2453	0.012376	PGPEP1
ENSG00000185070	14	85996488	86095034	164	44	20032	2.2451	0.012379	FLRT2
ENSG00000140368	15	77285700	77329673	84	17	20032	2.2451	0.012382	PSTPIP1
ENSG00000165943	14	93648541	93651273	3	2	20032	2.245	0.012383	MOAP1
ENSG00000144843	3	119298115	119308792	5	3	20032	2.2443	0.012407	ADPRH
ENSG00000166856	12	57388230	57390468	6	3	20032	2.2409	0.012518	GPR182
ENSG00000100162	22	42334725	42343168	19	4	20032	2.2389	0.012582	CENPM
ENSG00000184682	11	1910375	1912084	6	3	20032	2.2353	0.0127	C11orf89
ENSG00000239857	7	916189	936073	30	9	20032	2.2273	0.012963	GET4
ENSG00000163964	3	196366646	196462878	85	12	20032	2.2248	0.013047	PIGX
ENSG00000087274	4	2845584	2931803	195	17	20032	2.2235	0.01309	ADD1
ENSG00000167664	19	4292229	4302428	12	4	20032	2.221	0.013177	TMIGD2
ENSG00000257921	12	58166811	58180829	33	8	20032	2.2208	0.013182	RP11-571M6.15
ENSG00000206530	3	113005777	113160457	450	30	20032	2.2192	0.013237	WDR52
ENSG00000141150	17	34058668	34070540	7	3	20032	2.2192	0.013237	RASL10B
ENSG00000134343	11	26210829	26684835	1134	98	20032	2.2192	0.013238	ANO3
ENSG00000117069	1	77333126	77531396	420	41	20032	2.2155	0.013362	ST6GALNAC5
ENSG00000173110	1	161494036	161496681	2	1	20032	2.2137	0.013423	HSPA6
ENSG00000122971	12	121163538	121177811	10	4	20032	2.2126	0.013461	ACADS
ENSG00000204334	2	171640296	171655481	47	7	20032	2.2121	0.01348	ERICH2
ENSG00000121749	12	72233487	72320629	142	23	20032	2.2106	0.013533	TBC1D15
ENSG00000164307	5	96096521	96143803	275	30	20032	2.2103	0.013544	ERAP1
ENSG00000143179	1	165796768	165880855	47	17	20032	2.2093	0.013578	UCK2
ENSG00000150722	2	182818968	182996125	240	37	20032	2.2092	0.01358	PPP1R1C
ENSG00000197863	19	37308330	37341689	83	14	20032	2.2058	0.0137	ZNF790
ENSG00000100528	14	54893654	54908149	18	4	20032	2.2029	0.0138	CNIH1
ENSG00000203690	6	167770521	167797998	10	5	20032	2.2018	0.01384	TCP10
ENSG00000114988	2	97371666	97405801	61	15	20032	2.2002	0.013898	LMAN2L
ENSG00000112159	6	90352218	90529442	317	38	20032	2.1989	0.013942	MDN1
ENSG00000129749	11	3686817	3692614	8	4	20032	2.1989	0.013943	CHRNA10
ENSG00000153930	17	54188319	54589020	491	71	20032	2.1988	0.013946	ANKFN1
ENSG00000178761	15	75192328	75199462	7	4	20032	2.1974	0.013996	FAM219B
ENSG00000169131	5	178138593	178157703	25	5	20032	2.1962	0.01404	ZNF354A
ENSG00000269383	2	100986705	100987007	2	1	20032	2.1956	0.01406	AC012493.2
ENSG00000123297	12	58176372	58201854	45	11	20032	2.1935	0.014135	TSFM
ENSG00000167202	15	78276378	78370066	233	27	20032	2.1934	0.014138	TBC1D2B
ENSG00000112031	6	153308497	153323820	52	12	20032	2.1933	0.014144	MTRF1L
ENSG00000204444	6	31620193	31625987	12	4	20032	2.1873	0.01436	APOM
ENSG00000164151	5	5420777	5490347	90	16	20032	2.187	0.014373	KIAA0947
ENSG00000113552	5	141371314	141392606	3	1	20032	2.1811	0.014587	GNPDA1
ENSG00000021300	11	73357223	73373864	48	14	20032	2.1811	0.014588	PLEKHB1
ENSG00000182950	15	76016318	76020029	10	5	20032	2.181	0.014593	ODF3L1
ENSG00000183775	5	143550396	143865249	729	49	20032	2.1805	0.014611	KCTD16
ENSG00000249158	5	140248689	140391929	395	41	20032	2.179	0.014665	PCDHA11
ENSG00000139722	12	123349882	123380991	37	10	20032	2.1779	0.014707	VPS37B
ENSG00000177414	1	64669310	64733051	146	25	20032	2.1758	0.014784	UBE2U
ENSG00000120647	12	498439	551811	13	5	20032	2.1752	0.014807	CCDC77
ENSG00000066651	6	126307576	126360422	20	3	20032	2.1748	0.014824	TRMT11
ENSG00000162511	1	31205316	31230667	10	5	20032	2.1738	0.01486	LAPTM5
ENSG00000173482	18	7566780	8406859	1119	142	20032	2.1734	0.014876	PTPRM
ENSG00000089775	14	64915824	64971931	144	23	20032	2.173	0.014892	ZBTB25
ENSG00000010270	7	38217824	38270272	109	19	20032	2.1722	0.014919	STARD3NL
ENSG00000168685	5	35852797	35879705	151	23	20032	2.1717	0.014939	IL7R
ENSG00000105254	19	36605191	36616849	10	5	20032	2.1693	0.015029	TBCB
ENSG00000196214	19	52772824	52795977	26	10	20032	2.1692	0.015035	ZNF766
ENSG00000148341	9	131769315	131790582	10	5	20032	2.1681	0.015076	SH3GLB2
ENSG00000167080	17	47209822	47247351	38	12	20032	2.1679	0.015084	B4GALNT2
ENSG00000184677	1	22778344	22857650	101	18	20032	2.1666	0.015134	ZBTB40
ENSG00000125266	13	107142079	107187462	15	8	20032	2.1662	0.015147	EFNB2
ENSG00000183765	22	29083731	29138410	89	12	20032	2.1655	0.015174	CHEK2
ENSG00000175604	16	12180603	12184159	10	3	20032	2.1623	0.015296	RP11-276H1.3
ENSG00000167748	19	51322404	51327043	15	4	20032	2.1597	0.015398	KLK1
ENSG00000197971	18	74690783	74845639	147	49	20032	2.1582	0.015457	MBP
ENSG00000175216	11	46764598	46867847	165	24	20032	2.1573	0.01549	CKAP5
ENSG00000139291	12	72079867	72097836	33	9	20032	2.1566	0.015519	TMEM19
ENSG00000137871	15	56922379	57210769	184	26	20032	2.1555	0.015561	ZNF280D
ENSG00000094880	5	137523339	137549032	42	10	20032	2.1552	0.015574	CDC23
ENSG00000088682	16	57481337	57495187	19	7	20032	2.1551	0.015579	COQ9
ENSG00000184900	21	46225532	46238694	19	6	20032	2.1551	0.015579	SUMO3
ENSG00000181026	15	89164527	89175513	24	6	20032	2.1537	0.015632	AEN
ENSG00000183150	12	12813825	12849141	29	9	20032	2.1535	0.015638	GPR19
ENSG00000099999	22	30773835	30817760	101	21	20032	2.1527	0.015672	RNF215
ENSG00000258792	14	90095265	90109015	5	1	20032	2.1523	0.015688	RP11-944C7.1
ENSG00000212928	14	57671888	57673291	4	1	20032	2.1482	0.015849	AL391152.1
ENSG00000168065	11	64323098	64340347	42	10	20032	2.1457	0.015948	SLC22A11
ENSG00000160883	5	176307870	176326333	7	3	20032	2.1443	0.016005	HK3
ENSG00000171295	19	11925099	11946016	95	9	20032	2.1441	0.016014	ZNF440
ENSG00000184182	2	238875469	238951236	127	9	20032	2.1426	0.016072	UBE2F
ENSG00000198053	20	1875154	1920543	8	3	20032	2.1423	0.016084	SIRPA
ENSG00000206384	3	130279178	130396999	149	35	20032	2.1409	0.016141	COL6A6
ENSG00000118680	18	3261907	3278282	71	6	20032	2.1406	0.016154	MYL12B
ENSG00000198090	17	39295685	39296739	7	4	20032	2.1373	0.016285	KRTAP4-6
ENSG00000116237	1	6281253	6296032	4	2	20032	2.1373	0.016287	ICMT
ENSG00000123171	13	52436117	52440366	10	4	20032	2.1359	0.016346	CCDC70
ENSG00000100003	22	30792846	30821305	60	14	20032	2.135	0.016382	SEC14L2
ENSG00000034693	6	143771944	143811147	65	15	20032	2.1342	0.016414	PEX3
ENSG00000182327	17	4692254	4693685	2	1	20032	2.134	0.016423	GLTPD2
ENSG00000089597	11	62392298	62414104	28	4	20032	2.1328	0.016469	GANAB
ENSG00000260027	17	46684594	46710934	47	18	20032	2.1297	0.016596	HOXB7
ENSG00000170325	11	129769601	129872730	149	38	20032	2.1289	0.016632	PRDM10
ENSG00000260836	15	83208783	83224682	26	9	20032	2.1269	0.016712	RP11-152F13.10
ENSG00000050426	12	51441745	51454207	32	8	20032	2.1265	0.01673	LETMD1
ENSG00000102786	13	51928213	52028400	55	16	20032	2.1251	0.016787	INTS6
ENSG00000169871	7	100728720	100735017	15	7	20032	2.1241	0.01683	TRIM56
ENSG00000099992	22	30687979	30723035	27	11	20032	2.1238	0.016845	TBC1D10A
ENSG00000078579	8	16849678	16859690	13	3	20032	2.1236	0.016853	FGF20
ENSG00000138600	15	50999506	51058005	168	21	20032	2.122	0.016917	SPPL2A
ENSG00000197157	7	127292234	127732661	641	48	20032	2.1195	0.017025	SND1
ENSG00000196963	5	140560980	140565793	31	12	20032	2.1186	0.017061	PCDHB16
ENSG00000175283	9	131707809	131709898	1	1	20032	2.1172	0.01712	DOLK
ENSG00000143603	1	154669931	154842756	139	51	20032	2.1172	0.017123	KCNN3
ENSG00000079277	1	47023090	47082515	39	14	20032	2.1169	0.017133	MKNK1
ENSG00000184999	11	62905339	63137190	583	46	20032	2.1154	0.017199	SLC22A10
ENSG00000119929	10	101462315	101515891	114	19	20032	2.1145	0.017236	CUTC
ENSG00000128512	7	111366166	111846466	547	106	20032	2.1139	0.017263	DOCK4
ENSG00000131238	1	40538379	40563375	49	10	20032	2.1127	0.017313	PPT1
ENSG00000183914	17	7620672	7737062	98	22	20032	2.1117	0.017354	DNAH2
ENSG00000269948	10	97709725	97744785	9	4	20032	2.1114	0.017368	RP11-248J23.6
ENSG00000160868	7	99354604	99381888	28	11	20032	2.1109	0.017391	CYP3A4
ENSG00000086300	7	26331541	26413949	158	28	20032	2.1097	0.017441	SNX10
ENSG00000143437	1	150782181	150849244	88	12	20032	2.1092	0.017463	ARNT
ENSG00000172878	2	172864490	172947158	55	11	20032	2.1089	0.017478	METAP1D
ENSG00000197619	19	52494585	52511483	51	8	20032	2.1089	0.017478	ZNF615
ENSG00000261086	15	83209620	83231124	41	13	20032	2.1075	0.017536	RP11-379H8.1
ENSG00000102580	13	96329393	96447243	241	24	20032	2.1069	0.017562	DNAJC3
ENSG00000162545	1	20808884	20812713	1	1	20032	2.1067	0.01757	CAMK2N1
ENSG00000118508	6	146864829	146876101	4	2	20032	2.1059	0.017605	RAB32
ENSG00000166960	18	30517366	31021065	948	28	20032	2.1048	0.017655	CCDC178
ENSG00000163982	4	4190530	4228616	22	5	20032	2.1046	0.017661	OTOP1
ENSG00000143761	1	228270361	228286912	44	12	20032	2.1006	0.017839	ARF1
ENSG00000104960	19	50353992	50364001	18	7	20032	2.1002	0.017856	PTOV1
ENSG00000136147	13	50069746	50103123	55	12	20032	2.099	0.017908	PHF11
ENSG00000134684	1	33240840	33283754	76	13	20032	2.0977	0.017965	YARS
ENSG00000212743	10	6392278	6394723	3	1	20032	2.093	0.018173	DKFZP667F0711
ENSG00000108556	17	4801069	4806369	5	3	20032	2.0915	0.018243	CHRNE
ENSG00000132329	2	238767536	238820756	9	4	20032	2.091	0.018262	RAMP1
ENSG00000103723	15	83328033	83378666	58	17	20032	2.0875	0.01842	AP3B2
ENSG00000123737	4	122722472	122738176	29	7	20032	2.0861	0.018485	EXOSC9
ENSG00000152611	5	35904397	35938881	128	24	20032	2.0859	0.018492	CAPSL
ENSG00000171603	1	9789084	9884584	54	10	20032	2.0858	0.018498	CLSTN1
ENSG00000135778	1	233086351	233119628	24	4	20032	2.0822	0.01866	NTPCR
ENSG00000115364	2	75873909	75917977	120	20	20032	2.0811	0.018715	MRPL19
ENSG00000143217	1	161040785	161059389	7	3	20032	2.0805	0.018738	PVRL4
ENSG00000165887	10	99332198	99343641	8	3	20032	2.0805	0.018739	ANKRD2
ENSG00000148219	9	119187504	120177348	1878	194	20032	2.0791	0.018803	ASTN2
ENSG00000250120	5	140235595	140391929	428	41	20032	2.0791	0.018804	PCDHA10
ENSG00000049089	1	40766159	40783488	28	9	20032	2.0767	0.018914	COL9A2
ENSG00000203747	1	161511549	161600917	1	1	20032	2.0766	0.01892	FCGR3A
ENSG00000115841	2	38150330	38294285	401	40	20032	2.0759	0.018952	RMDN2
ENSG00000086696	16	82068609	82132139	131	21	20032	2.0738	0.019049	HSD17B2
ENSG00000115806	2	171784974	171823639	90	17	20032	2.0727	0.019101	GORASP2
ENSG00000167476	19	2252251	2269758	3	1	20032	2.0689	0.019277	JSRP1
ENSG00000260456	16	87117168	87351022	453	79	20032	2.0685	0.019295	C16orf95
ENSG00000103197	16	2097466	2138716	43	10	20032	2.0673	0.019351	TSC2
ENSG00000005884	17	48133332	48167845	35	12	20032	2.067	0.019369	ITGA3
ENSG00000053702	12	2934514	2944710	9	2	20032	2.0669	0.01937	NRIP2
ENSG00000158008	1	26346375	26362955	30	11	20032	2.0645	0.019483	EXTL1
ENSG00000167881	17	74035184	74068734	5	2	20032	2.0644	0.019492	SRP68
ENSG00000148943	11	27516123	27528320	6	3	20032	2.0642	0.019499	LIN7C
ENSG00000120324	5	140571942	140575215	15	6	20032	2.0632	0.019546	PCDHB10
ENSG00000115935	2	175424300	175547644	80	21	20032	2.0623	0.019589	WIPF1
ENSG00000138356	2	201450591	201541787	123	35	20032	2.061	0.01965	AOX1
ENSG00000196428	3	150126122	150184218	85	18	20032	2.0608	0.019661	TSC22D2
ENSG00000172366	16	691813	698474	6	2	20032	2.0607	0.019664	FAM195A
ENSG00000142798	1	22148738	22263790	172	41	20032	2.0591	0.019743	HSPG2
ENSG00000104904	19	2269485	2273487	7	2	20032	2.0584	0.019774	OAZ1
ENSG00000198680	9	25676396	25678856	4	2	20032	2.0583	0.019781	TUSC1
ENSG00000105255	19	4304597	4323840	15	5	20032	2.0578	0.019804	FSD1
ENSG00000102858	16	4666494	4740975	179	30	20032	2.0555	0.019915	MGRN1
ENSG00000240563	1	62660503	62678000	73	20	20032	2.0552	0.019928	L1TD1
ENSG00000185585	9	127539437	127577164	22	9	20032	2.0541	0.019982	OLFML2A
ENSG00000254986	11	66247484	66277130	95	14	20032	2.0491	0.020228	DPP3
ENSG00000137145	9	19230433	19374139	446	31	20032	2.0488	0.020243	DENND4C
ENSG00000105997	7	27145803	27192200	46	12	20032	2.0433	0.020511	HOXA3
ENSG00000166682	11	113558272	113577095	49	16	20032	2.0407	0.020641	TMPRSS5
ENSG00000126602	16	3701640	3767598	105	18	20032	2.0393	0.020711	TRAP1
ENSG00000164742	7	45613739	45762715	171	30	20032	2.0392	0.020713	ADCY1
ENSG00000187736	2	219940039	220025587	170	13	20032	2.0389	0.02073	NHEJ1
ENSG00000213901	2	219940051	220035549	170	13	20032	2.0389	0.02073	SLC23A3
ENSG00000130024	6	170104001	170124151	35	13	20032	2.0387	0.020741	PHF10
ENSG00000214946	17	15635561	15649476	2	1	20032	2.0381	0.020772	TBC1D26
ENSG00000251139	4	185734773	185742443	6	3	20032	2.0371	0.020818	RP11-701P16.2
ENSG00000181588	19	1554668	1568057	1	1	20032	2.0363	0.02086	MEX3D
ENSG00000160062	1	33005028	33071540	20	2	20032	2.0355	0.0209	ZBTB8A
ENSG00000154914	17	9548015	9633008	170	20	20032	2.0346	0.020945	USP43
ENSG00000173200	3	122296449	122357894	180	18	20032	2.0338	0.020986	PARP15
ENSG00000168092	11	117014983	117047610	151	31	20032	2.0316	0.021096	PAFAH1B2
ENSG00000258984	2	238875656	239008053	280	24	20032	2.0314	0.021106	UBE2F-SCLY
ENSG00000173068	9	16409501	16870841	660	89	20032	2.0304	0.021156	BNC2
ENSG00000109991	11	57105848	57138073	64	14	20032	2.0303	0.021164	P2RX3
ENSG00000258064	12	72067984	72092748	33	9	20032	2.0298	0.021186	RP11-293I14.2
ENSG00000125875	20	416124	443197	10	4	20032	2.0242	0.021472	TBC1D20
ENSG00000115286	19	1383526	1395583	23	3	20032	2.023	0.021537	NDUFS7
ENSG00000214306	11	107643129	107647344	29	4	20032	2.0205	0.021667	AP001024.2
ENSG00000112983	5	137475455	137514675	77	15	20032	2.0181	0.021793	BRD8
ENSG00000116497	1	33282368	33324476	66	13	20032	2.018	0.021797	S100PBP
ENSG00000121310	1	53361656	53392884	63	7	20032	2.0166	0.02187	ECHDC2
ENSG00000198612	2	237993955	238009109	15	3	20032	2.0156	0.021919	COPS8
ENSG00000103310	16	21208773	21225831	13	4	20032	2.0149	0.021956	ZP2
ENSG00000006831	12	1797740	1897844	113	15	20032	2.0147	0.021967	ADIPOR2
ENSG00000167088	18	19192228	19210417	34	9	20032	2.0145	0.021981	SNRPD1
ENSG00000120063	17	63006833	63052957	38	8	20032	2.0142	0.021992	GNA13
ENSG00000198125	22	36002811	36033998	53	7	20032	2.013	0.022055	MB
ENSG00000088448	13	111530887	111567416	65	15	20032	2.0127	0.022073	ANKRD10
ENSG00000137251	6	54172657	54254950	226	39	20032	2.0125	0.022084	TINAG
ENSG00000255526	14	24683161	24701558	16	7	20032	2.0124	0.022087	NEDD8-MDP1
ENSG00000187726	11	73661364	73681411	59	15	20032	2.011	0.022162	DNAJB13
ENSG00000164855	7	1581871	1600457	9	4	20032	2.0103	0.022201	TMEM184A
ENSG00000010282	3	42734155	42744319	29	11	20032	2.0095	0.022243	HHATL
ENSG00000204961	5	140227048	140391929	440	41	20032	2.0083	0.022308	PCDHA9
ENSG00000168071	11	64107695	64125006	41	11	20032	2.0078	0.022331	CCDC88B
ENSG00000125457	17	73262309	73267308	8	3	20032	2.0076	0.022345	MIF4GD
ENSG00000004939	17	42325753	42345509	8	3	20032	2.0065	0.022401	SLC4A1
ENSG00000163069	4	52886872	52904648	7	2	20032	2.0064	0.022407	SGCB
ENSG00000189042	19	37178514	37218603	59	12	20032	2.0064	0.022409	ZNF567
ENSG00000023041	10	114190058	114206672	2	1	20032	2.0059	0.022434	ZDHHC6
ENSG00000172653	17	34181955	34195895	20	4	20032	2.004	0.022534	C17orf66
ENSG00000148842	10	104678050	104849978	151	9	20032	2.0033	0.022574	CNNM2
ENSG00000165699	9	135766735	135820020	91	14	20032	2.0025	0.022616	TSC1
ENSG00000004478	12	2904119	2914576	6	2	20032	2.0019	0.022648	FKBP4
ENSG00000137198	6	16238811	16295780	25	5	20032	2.0012	0.022685	GMPR
ENSG00000126804	14	64970430	65000408	98	10	20032	2.0004	0.022727	ZBTB1
ENSG00000173627	1	183615541	183622451	48	4	20032	1.9977	0.022872	APOBEC4
ENSG00000157703	7	138279030	138386097	49	18	20032	1.9977	0.022872	SVOPL
ENSG00000134899	13	103497194	103528345	68	15	20032	1.9974	0.022892	ERCC5
ENSG00000152348	5	81267844	81572676	371	38	20032	1.9972	0.022904	ATG10
ENSG00000157613	11	46299212	46342972	62	23	20032	1.9948	0.023032	CREB3L1
ENSG00000104973	19	50321539	50342073	13	5	20032	1.9938	0.023087	MED25
ENSG00000106991	9	130577291	130617035	42	13	20032	1.9902	0.023285	ENG
ENSG00000212900	17	39155447	39156138	4	2	20032	1.9897	0.02331	KRTAP3-2
ENSG00000253250	8	91970865	91997485	14	4	20032	1.989	0.023353	C8orf88
ENSG00000133574	7	150264365	150271041	17	6	20032	1.9889	0.023355	GIMAP4
ENSG00000137486	11	74975226	75062873	46	24	20032	1.9851	0.023567	ARRB1
ENSG00000143507	1	221874766	221915518	22	11	20032	1.9835	0.023657	DUSP10
ENSG00000205549	9	16203933	16276311	111	21	20032	1.9826	0.023705	C9orf92
ENSG00000176566	8	88882973	88886296	3	1	20032	1.9823	0.023725	DCAF4L2
ENSG00000217555	16	66586466	66600154	21	3	20032	1.9818	0.023752	CKLF
ENSG00000088726	3	12775024	12810956	81	19	20032	1.9812	0.023784	TMEM40
ENSG00000004059	7	127228399	127231759	4	2	20032	1.9798	0.023861	ARF5
ENSG00000244405	3	185764097	185828107	20	5	20032	1.9791	0.023902	ETV5
ENSG00000140526	15	89630690	89745591	124	41	20032	1.9788	0.023922	ABHD2
ENSG00000139546	12	53894705	53900215	5	2	20032	1.9783	0.023948	TARBP2
ENSG00000162104	16	4003388	4166186	238	40	20032	1.9776	0.023985	ADCY9
ENSG00000182481	17	66031635	66042958	18	5	20032	1.9748	0.024148	KPNA2
ENSG00000126231	13	113812968	113826694	27	5	20032	1.9745	0.024161	PROZ
ENSG00000140274	15	45406519	45410619	9	3	20032	1.9734	0.024227	DUOXA2
ENSG00000267041	19	37205285	37263727	75	14	20032	1.9725	0.024276	ZNF850
ENSG00000141568	17	80477589	80602538	271	39	20032	1.9711	0.024355	FOXK2
ENSG00000109047	17	9799637	9808938	34	4	20032	1.971	0.024361	RCVRN
ENSG00000168813	19	32836500	32878573	51	10	20032	1.9706	0.024383	ZNF507
ENSG00000187908	10	124320181	124403252	97	8	20032	1.9705	0.024393	DMBT1
ENSG00000185104	1	50905150	51425935	1074	38	20032	1.9681	0.02453	FAF1
ENSG00000156535	6	74405508	74538040	261	33	20032	1.9681	0.02453	CD109
ENSG00000174007	3	196433148	196439164	11	2	20032	1.9674	0.024566	CEP19
ENSG00000100448	14	25042728	25045466	4	1	20032	1.9666	0.024612	CTSG
ENSG00000160097	1	33327869	33338083	8	4	20032	1.9631	0.02482	FNDC5
ENSG00000101187	20	61273797	61317137	35	10	20032	1.9621	0.024874	SLCO4A1
ENSG00000002746	7	43152198	43605600	559	97	20032	1.9618	0.024891	HECW1
ENSG00000180532	19	58180303	58190520	44	7	20032	1.9556	0.025257	ZSCAN4
ENSG00000163686	3	58223233	58281420	212	33	20032	1.9554	0.02527	ABHD6
ENSG00000204962	5	140220907	140391929	447	41	20032	1.9545	0.02532	PCDHA8
ENSG00000066056	1	43766664	43788779	24	8	20032	1.9543	0.025331	TIE1
ENSG00000182575	17	47653220	47661189	7	3	20032	1.9537	0.025371	NXPH3
ENSG00000065057	16	2089816	2097867	3	2	20032	1.9531	0.025402	NTHL1
ENSG00000167522	16	89334038	89556969	447	48	20032	1.9521	0.025466	ANKRD11
ENSG00000145545	5	6633456	6669675	60	12	20032	1.952	0.02547	SRD5A1
ENSG00000148429	10	11495945	11653753	133	18	20032	1.9516	0.025494	USP6NL
ENSG00000187456	17	34245070	34257777	19	5	20032	1.9505	0.025559	RDM1
ENSG00000072954	19	16771938	16800840	24	7	20032	1.9505	0.02556	TMEM38A
ENSG00000078246	12	2986389	3050306	132	15	20032	1.9494	0.025621	TULP3
ENSG00000183379	14	74872596	74892805	26	10	20032	1.9494	0.025623	SYNDIG1L
ENSG00000204897	17	38904273	38911584	12	5	20032	1.9481	0.025703	KRT25
ENSG00000138271	3	151011891	151034740	58	18	20032	1.9477	0.025726	GPR87
ENSG00000162366	1	47649265	47656716	9	4	20032	1.9455	0.025855	PDZK1IP1
ENSG00000213413	7	99815864	99819113	3	1	20032	1.9444	0.025921	PVRIG
ENSG00000183476	15	78370150	78397251	53	19	20032	1.944	0.025948	SH2D7
ENSG00000164109	4	120976763	120988229	12	3	20032	1.9434	0.025982	MAD2L1
ENSG00000143545	1	153954127	153958834	1	1	20032	1.9426	0.02603	RAB13
ENSG00000120457	11	128761251	128790930	28	4	20032	1.9423	0.02605	KCNJ5
ENSG00000174672	11	1411129	1483919	173	35	20032	1.9422	0.026055	BRSK2
ENSG00000241962	2	99757948	99939204	463	39	20032	1.9422	0.026056	C2orf15
ENSG00000115020	2	209130991	209223475	234	24	20032	1.9422	0.026058	PIKFYVE
ENSG00000212126	12	11138512	11139511	4	2	20032	1.9421	0.026064	TAS2R50
ENSG00000117362	1	150237804	150241980	3	2	20032	1.9403	0.026171	APH1A
ENSG00000160191	21	44073746	44195619	130	30	20032	1.9401	0.026184	PDE9A
ENSG00000100604	14	93389425	93401638	17	5	20032	1.9398	0.026205	CHGA
ENSG00000205330	12	55714346	55715408	8	3	20032	1.9348	0.026506	OR6C1
ENSG00000106004	7	27180671	27183287	3	1	20032	1.9348	0.026509	HOXA5
ENSG00000187790	14	45605143	45670093	143	25	20032	1.9346	0.02652	FANCM
ENSG00000117598	1	99355806	99470588	185	25	20032	1.9332	0.026607	LPPR5
ENSG00000255432	11	62417166	62432650	33	8	20032	1.9318	0.026692	RP11-831H9.11
ENSG00000112984	5	137514408	137523404	8	4	20032	1.9312	0.026728	KIF20A
ENSG00000113248	5	140625147	140627799	7	4	20032	1.9293	0.026848	PCDHB15
ENSG00000117000	1	40627045	40706593	182	6	20032	1.9281	0.026921	RLF
ENSG00000101160	20	57570240	57582302	6	2	20032	1.928	0.026927	CTSZ
ENSG00000182782	12	123185840	123187890	2	1	20032	1.9261	0.027043	HCAR2
ENSG00000163684	3	58291974	58310422	125	14	20032	1.9238	0.027192	RPP14
ENSG00000008952	3	169684423	169716161	55	13	20032	1.923	0.027242	SEC62
ENSG00000154646	21	19641433	19858197	261	58	20032	1.9218	0.027313	TMPRSS15
ENSG00000178338	5	178286954	178315123	108	11	20032	1.92	0.027427	ZNF354B
ENSG00000241973	22	21061979	21213705	195	11	20032	1.9199	0.027435	PI4KA
ENSG00000049449	11	31833939	32127301	442	72	20032	1.9196	0.027454	RCN1
ENSG00000150051	10	27961804	28034989	107	24	20032	1.9189	0.027501	MKX
ENSG00000131730	5	80529104	80562216	17	5	20032	1.9181	0.027548	CKMT2
ENSG00000143153	1	169074935	169101960	24	6	20032	1.9162	0.027673	ATP1B1
ENSG00000132436	7	50511831	50518088	36	5	20032	1.9161	0.027673	FIGNL1
ENSG00000106397	7	100849258	100861701	49	3	20032	1.9153	0.027726	PLOD3
ENSG00000077514	11	74204896	74380162	361	40	20032	1.915	0.027746	POLD3
ENSG00000170180	4	145030457	145061904	19	3	20032	1.9146	0.027775	GYPA
ENSG00000107438	10	96997329	97050781	101	16	20032	1.9099	0.028073	PDLIM1
ENSG00000149929	16	30003645	30007757	8	4	20032	1.9099	0.028073	HIRIP3
ENSG00000204963	5	140213969	140391929	463	41	20032	1.9086	0.028159	PCDHA7
ENSG00000103313	16	3292028	3306627	23	2	20032	1.9028	0.028533	MEFV
ENSG00000178055	3	46871032	46875585	8	3	20032	1.9018	0.028598	PRSS42
ENSG00000188993	4	52859868	52883786	6	2	20032	1.9018	0.028599	LRRC66
ENSG00000179562	7	127220672	127233665	39	12	20032	1.9009	0.02866	GCC1
ENSG00000204352	9	96080481	96108696	53	13	20032	1.9006	0.028675	C9orf129
ENSG00000074356	17	3714460	3749545	5	2	20032	1.8993	0.028764	C17orf85
ENSG00000126524	7	66452664	66460588	7	3	20032	1.8991	0.028777	SBDS
ENSG00000175535	10	118305443	118327367	21	5	20032	1.899	0.028783	PNLIP
ENSG00000143793	1	228288427	228293112	8	4	20032	1.899	0.028785	C1orf35
ENSG00000196453	7	149128454	149158214	29	8	20032	1.8985	0.028816	ZNF777
ENSG00000178295	2	17935125	17966632	84	12	20032	1.8974	0.028889	GEN1
ENSG00000198169	8	145946298	145981802	55	10	20032	1.8949	0.02905	ZNF251
ENSG00000156011	8	18384811	18942240	1348	187	20032	1.8944	0.029085	PSD3
ENSG00000020633	1	25226002	25291612	17	7	20032	1.8912	0.0293	RUNX3
ENSG00000204519	19	58193337	58228669	72	16	20032	1.8909	0.02932	ZNF551
ENSG00000249992	3	45265958	45267770	3	2	20032	1.8892	0.029432	TMEM158
ENSG00000078403	10	21823094	22032559	206	27	20032	1.8892	0.029433	MLLT10
ENSG00000165410	14	35179593	35184029	10	5	20032	1.889	0.029445	CFL2
ENSG00000188676	8	39792133	39873910	230	37	20032	1.8888	0.029461	IDO2
ENSG00000231256	17	41857803	41864980	18	7	20032	1.8887	0.029463	C17orf105
ENSG00000186306	1	158368312	158369256	10	5	20032	1.8882	0.0295	OR10T2
ENSG00000138068	2	37394963	37423741	109	12	20032	1.8879	0.029521	SULT6B1
ENSG00000099338	19	38826415	38861589	113	19	20032	1.8877	0.029536	CATSPERG
ENSG00000132142	17	35441923	35766909	276	40	20032	1.8867	0.029598	ACACA
ENSG00000158748	1	19991780	20006055	26	9	20032	1.886	0.029647	HTR6
ENSG00000204599	6	30294256	30311506	41	15	20032	1.886	0.029647	TRIM39
ENSG00000188229	9	140135665	140138159	1	1	20032	1.8851	0.02971	TUBB4B
ENSG00000170348	14	75598173	75643334	79	16	20032	1.8845	0.029748	TMED10
ENSG00000268818	22	36023040	36031181	8	3	20032	1.8823	0.029896	AL049747.1
ENSG00000153012	4	25000469	25032501	23	8	20032	1.8823	0.029901	LGI2
ENSG00000254656	14	101346992	101351184	2	1	20032	1.8807	0.030005	RTL1
ENSG00000163518	1	157543539	157567870	104	17	20032	1.8779	0.0302	FCRL4
ENSG00000175356	11	9041071	9159661	50	22	20032	1.8771	0.030255	SCUBE2
ENSG00000137776	15	59171244	59225852	32	6	20032	1.8766	0.030288	SLTM
ENSG00000109927	11	120971882	121062202	235	45	20032	1.8755	0.030364	TECTA
ENSG00000185085	11	62414320	62420774	7	3	20032	1.8727	0.030556	INTS5
ENSG00000128322	22	23915312	23922495	1	1	20032	1.8726	0.03056	IGLL1
ENSG00000117222	1	205055270	205091143	119	17	20032	1.8722	0.030591	RBBP5
ENSG00000108861	17	41843489	41856356	34	11	20032	1.8719	0.030607	DUSP3
ENSG00000148288	9	136028340	136039332	11	4	20032	1.8719	0.030613	GBGT1
ENSG00000167230	17	35732928	35749662	19	8	20032	1.871	0.030674	C17orf78
ENSG00000172020	3	115342171	115440337	56	16	20032	1.871	0.030676	GAP43
ENSG00000169683	17	79981178	79989027	5	2	20032	1.8701	0.030738	LRRC45
ENSG00000099904	22	20116979	20135530	7	3	20032	1.8693	0.030794	ZDHHC8
ENSG00000179468	7	142723245	142724282	3	1	20032	1.8691	0.030803	OR9A2
ENSG00000154305	1	222791428	222841354	131	21	20032	1.8689	0.030819	MIA3
ENSG00000173715	11	66511922	66610987	164	15	20032	1.8669	0.030961	C11orf80
ENSG00000116199	1	178994939	179045697	173	25	20032	1.8667	0.030974	FAM20B
ENSG00000170542	6	2887500	2903514	3	2	20032	1.8663	0.031003	SERPINB9
ENSG00000051128	19	19040010	19052070	9	3	20032	1.8662	0.031004	HOMER3
ENSG00000007866	6	35441374	35464853	26	8	20032	1.863	0.031234	TEAD3
ENSG00000204539	6	31082867	31088223	37	6	20032	1.8622	0.031287	CDSN
ENSG00000249590	22	30805244	30824977	31	10	20032	1.8611	0.031365	RP4-539M6.19
ENSG00000166869	16	23765948	23770272	6	3	20032	1.8607	0.031397	CHP2
ENSG00000163106	4	95219686	95264027	222	17	20032	1.8606	0.031403	HPGDS
ENSG00000153029	1	181003067	181031074	56	14	20032	1.8603	0.031419	MR1
ENSG00000189283	3	59735036	61237133	3095	350	20032	1.8603	0.031424	FHIT
ENSG00000154144	11	124492732	124505287	12	5	20032	1.8599	0.031449	TBRG1
ENSG00000143643	1	231041989	231114621	142	20	20032	1.8593	0.031495	TTC13
ENSG00000103264	16	87360593	87425748	105	31	20032	1.8575	0.03162	FBXO31
ENSG00000149930	16	29984962	30003582	26	8	20032	1.8574	0.031629	TAOK2
ENSG00000215218	5	6448736	6495022	40	12	20032	1.856	0.03173	UBE2QL1
ENSG00000110492	11	46402306	46405375	4	2	20032	1.8551	0.031788	MDK
ENSG00000005436	2	75879126	75938115	179	26	20032	1.8539	0.031874	GCFC2
ENSG00000240432	21	31797583	31798286	1	1	20032	1.8533	0.03192	KRTAP13-3
ENSG00000179144	7	150211918	150218161	24	7	20032	1.8531	0.031937	GIMAP7
ENSG00000114354	3	100428205	100467810	178	11	20032	1.8527	0.03196	TFG
ENSG00000144791	3	45596886	45727830	201	44	20032	1.8527	0.031963	LIMD1
ENSG00000133794	11	13298199	13408813	117	33	20032	1.8527	0.031965	ARNTL
ENSG00000137809	15	68594050	68724501	184	43	20032	1.8523	0.031995	ITGA11
ENSG00000085063	11	33719807	33757991	51	17	20032	1.8508	0.032098	CD59
ENSG00000178445	9	6532464	6645650	283	46	20032	1.8506	0.032113	GLDC
ENSG00000248167	6	30297359	30314631	54	17	20032	1.8479	0.03231	TRIM39-RPP21
ENSG00000124570	6	2948393	2972090	34	5	20032	1.8476	0.032333	SERPINB6
ENSG00000181744	3	143690640	143767561	130	14	20032	1.8466	0.032404	C3orf58
ENSG00000185760	6	73331520	73908574	919	116	20032	1.8451	0.032508	KCNQ5
ENSG00000100228	22	23487513	23506537	68	8	20032	1.8447	0.032541	RAB36
ENSG00000166006	12	75433857	75603648	291	55	20032	1.8441	0.032586	KCNC2
ENSG00000204590	6	30509154	30524951	32	12	20032	1.8438	0.032603	GNL1
ENSG00000106689	9	126763949	126795580	46	9	20032	1.8402	0.03287	LHX2
ENSG00000115694	2	242432089	242449145	27	11	20032	1.8395	0.032922	STK25
ENSG00000151948	12	129337972	129469509	178	42	20032	1.8392	0.03294	GLT1D1
ENSG00000162522	1	33207486	33240571	29	9	20032	1.8391	0.03295	KIAA1522
ENSG00000255833	5	134779908	134788089	38	12	20032	1.8389	0.032964	TIFAB
ENSG00000158158	2	97426639	97477628	62	15	20032	1.8385	0.032992	CNNM4
ENSG00000197785	1	1447531	1470067	2	1	20032	1.8379	0.033037	ATAD3A
ENSG00000169692	9	139567595	139581875	3	1	20032	1.8363	0.033155	AGPAT2
ENSG00000076685	10	104845940	104953056	207	15	20032	1.8359	0.033185	NT5C2
ENSG00000095370	9	130500596	130541020	43	8	20032	1.8357	0.033203	SH2D3C
ENSG00000224877	17	79213039	79215081	4	2	20032	1.8357	0.033203	C17orf89
ENSG00000187372	5	140593509	140596993	9	5	20032	1.8335	0.033361	PCDHB13
ENSG00000187026	21	32119112	32119551	1	1	20032	1.8325	0.03344	KRTAP21-2
ENSG00000170236	15	50792759	50838905	141	27	20032	1.8324	0.033445	USP50
ENSG00000186440	1	158532441	158533394	10	4	20032	1.8323	0.033456	OR6P1
ENSG00000052749	10	99116115	99161127	49	9	20032	1.828	0.033778	RRP12
ENSG00000137975	1	86889769	86922241	137	21	20032	1.8277	0.0338	CLCA2
ENSG00000154478	10	125425871	125454123	9	3	20032	1.8275	0.03381	GPR26
ENSG00000066185	1	42896000	42921938	78	21	20032	1.8275	0.033813	ZMYND12
ENSG00000174576	11	66188475	66194178	5	2	20032	1.8274	0.033823	NPAS4
ENSG00000174562	19	51328545	51340469	8	4	20032	1.8266	0.033878	KLK15
ENSG00000177951	11	167784	207428	21	3	20032	1.826	0.033927	BET1L
ENSG00000173599	11	66615704	66725847	234	32	20032	1.8237	0.034102	PC
ENSG00000164815	7	103766788	103848495	325	25	20032	1.8231	0.034143	ORC5
ENSG00000214415	7	80087987	80141336	89	23	20032	1.8229	0.03416	GNAT3
ENSG00000175130	1	32799433	32801980	1	1	20032	1.8221	0.03422	MARCKSL1
ENSG00000184922	17	43298811	43324687	24	9	20032	1.8212	0.03429	FMNL1
ENSG00000179038	11	66963391	66964638	1	1	20032	1.82	0.03438	AP001885.1
ENSG00000133059	1	205111632	205180727	152	17	20032	1.8188	0.034471	DSTYK
ENSG00000169914	1	20209006	20239438	45	11	20032	1.8172	0.034593	OTUD3
ENSG00000084234	11	129939732	130014699	183	23	20032	1.8169	0.034617	APLP2
ENSG00000094914	12	53701240	53718648	53	10	20032	1.8168	0.034622	AAAS
ENSG00000129559	14	24686058	24701660	14	7	20032	1.8165	0.034648	NEDD8
ENSG00000172785	9	121041	188979	2	1	20032	1.8164	0.034651	CBWD1
ENSG00000003989	8	17354597	17428082	60	14	20032	1.8162	0.034667	SLC7A2
ENSG00000165807	14	65016620	65056098	73	19	20032	1.8158	0.034697	PPP1R36
ENSG00000157064	1	183217372	183387737	260	54	20032	1.8152	0.034746	NMNAT2
ENSG00000166603	18	58038564	58040001	2	1	20032	1.8151	0.034757	MC4R
ENSG00000186166	11	118868852	118886501	43	6	20032	1.8143	0.034814	CCDC84
ENSG00000152213	13	50202435	50208008	13	6	20032	1.8136	0.03487	ARL11
ENSG00000136371	15	80125927	80189721	246	38	20032	1.8129	0.034924	MTHFS
ENSG00000081842	5	140207563	140391929	487	45	20032	1.8126	0.034945	PCDHA6
ENSG00000136628	1	220141943	220220000	228	24	20032	1.8123	0.034974	EPRS
ENSG00000153246	2	160788519	160919121	335	37	20032	1.8119	0.034998	PLA2R1
ENSG00000105767	19	44126520	44143991	24	9	20032	1.8115	0.035034	CADM4
ENSG00000162769	1	213031597	213072705	219	13	20032	1.8113	0.035045	FLVCR1
ENSG00000213920	14	24683143	24685276	1	1	20032	1.81	0.03515	MDP1
ENSG00000128585	7	130794855	131181395	555	73	20032	1.8091	0.03522	MKLN1
ENSG00000099960	22	21383007	21387129	9	3	20032	1.8085	0.035263	SLC7A4
ENSG00000085117	11	44585977	44641913	41	13	20032	1.8057	0.035485	CD82
ENSG00000203985	1	54474412	54483856	12	3	20032	1.8056	0.035491	LDLRAD1
ENSG00000175262	1	11006528	11042094	60	12	20032	1.8034	0.035666	C1orf127
ENSG00000156564	6	40359325	40555204	273	53	20032	1.8032	0.035679	LRFN2
ENSG00000105270	19	36505562	36524245	7	3	20032	1.8029	0.035701	CLIP3
ENSG00000127946	7	75162621	75368280	346	34	20032	1.802	0.035773	HIP1
ENSG00000177733	5	137087075	137090039	2	1	20032	1.8006	0.03588	HNRNPA0
ENSG00000163661	3	157154578	157161417	25	7	20032	1.7997	0.03595	PTX3
ENSG00000129965	11	2153768	2182439	43	16	20032	1.7996	0.03596	INS-IGF2
ENSG00000140367	15	76135622	76193419	138	19	20032	1.7983	0.036065	UBE2Q2
ENSG00000080819	3	98239976	98312567	165	40	20032	1.7975	0.036131	CPOX
ENSG00000124140	20	44650356	44688784	56	21	20032	1.7959	0.036251	SLC12A5
ENSG00000231068	21	32090843	32091095	1	1	20032	1.7957	0.03627	KRTAP21-3
ENSG00000148362	9	139886870	139888436	3	1	20032	1.7955	0.036285	C9orf142
ENSG00000165066	8	41502697	41508855	17	6	20032	1.7943	0.036381	NKX6-3
ENSG00000129245	17	7494548	7518189	50	9	20032	1.7906	0.036677	FXR2
ENSG00000205213	11	27387508	27494322	202	46	20032	1.7902	0.036715	LGR4
ENSG00000130349	6	107349407	107372546	31	5	20032	1.7894	0.036773	C6orf203
ENSG00000105717	19	19672522	19729725	79	17	20032	1.7875	0.036925	PBX4
ENSG00000174547	11	66202546	66234209	79	9	20032	1.787	0.036972	MRPL11
ENSG00000161634	12	55038375	55042277	7	4	20032	1.7869	0.03698	DCD
ENSG00000048471	16	12070594	12668146	1809	141	20032	1.7855	0.03709	SNX29
ENSG00000118181	11	118886422	118889401	20	3	20032	1.7807	0.037484	RPS25
ENSG00000172345	15	81601394	81616524	6	3	20032	1.7804	0.037509	STARD5
ENSG00000204947	7	148799876	148823438	168	12	20032	1.7797	0.037561	ZNF425
ENSG00000167674	19	4472284	4502223	38	5	20032	1.7779	0.037707	HDGFRP2
ENSG00000161572	17	34261522	34270703	13	4	20032	1.7775	0.037744	LYZL6
ENSG00000180448	19	1065922	1086627	36	15	20032	1.7773	0.037759	HMHA1
ENSG00000198843	3	150320662	150348222	23	6	20032	1.7765	0.037826	SELT
ENSG00000185127	6	170102233	170106401	9	5	20032	1.7762	0.037849	C6orf120
ENSG00000157212	7	154735397	154794794	118	23	20032	1.7761	0.037857	PAXIP1
ENSG00000095585	10	97951458	98031344	101	29	20032	1.7754	0.037914	BLNK
ENSG00000198674	11	123864870	123865868	6	4	20032	1.7752	0.037935	OR10G6
ENSG00000182572	6	27839623	27840099	2	1	20032	1.775	0.03795	HIST1H3I
ENSG00000103248	16	86563782	86588841	58	12	20032	1.7749	0.037953	MTHFSD
ENSG00000164306	4	185570767	185616117	275	27	20032	1.7745	0.03799	PRIMPOL
ENSG00000141696	17	39958199	39968856	15	4	20032	1.7745	0.037991	LEPREL4
ENSG00000110713	11	3692313	3819022	156	31	20032	1.7738	0.03805	NUP98
ENSG00000117751	1	28157289	28178187	30	7	20032	1.7737	0.038054	PPP1R8
ENSG00000170647	11	100862811	100864663	8	2	20032	1.7725	0.038153	TMEM133
ENSG00000198346	19	53970989	54006950	17	5	20032	1.7722	0.038182	ZNF813
ENSG00000108176	10	69556427	69597924	114	11	20032	1.7707	0.038306	DNAJC12
ENSG00000107447	10	98064085	98098321	75	12	20032	1.7704	0.038329	DNTT
ENSG00000185803	8	145577795	145584932	6	3	20032	1.7697	0.038389	SLC52A2
ENSG00000161570	17	34198495	34207797	9	3	20032	1.7691	0.038439	CCL5
ENSG00000167799	11	67395409	67397401	9	2	20032	1.7688	0.03846	NUDT8
ENSG00000120253	6	150045451	150070801	79	16	20032	1.768	0.038533	NUP43
ENSG00000171403	17	39722096	39728310	4	1	20032	1.768	0.038534	KRT9
ENSG00000028839	6	134273308	134311570	12	3	20032	1.7678	0.03855	TBPL1
ENSG00000197658	11	62847412	62911693	246	12	20032	1.7674	0.038582	SLC22A24
ENSG00000166596	17	9479944	9546776	79	4	20032	1.7669	0.038625	WDR16
ENSG00000179476	14	45366498	45376460	9	4	20032	1.7668	0.038635	C14orf28
ENSG00000109736	4	2932288	2936586	10	3	20032	1.7663	0.03867	MFSD10
ENSG00000136404	15	83776159	83813606	22	7	20032	1.7655	0.038739	TM6SF1
ENSG00000269755	19	12543917	12595630	140	9	20032	1.7645	0.038822	CTD-3105H18.18
ENSG00000149380	11	73946846	74022702	259	31	20032	1.7636	0.038899	P4HA3
ENSG00000267748	19	38779791	38795550	28	7	20032	1.7635	0.038912	CTB-102L5.4
ENSG00000171262	15	38746328	38779911	32	6	20032	1.7628	0.038968	FAM98B
ENSG00000143171	1	165370159	165414433	76	21	20032	1.7621	0.039028	RXRG
ENSG00000163067	2	95831177	95850065	2	1	20032	1.7619	0.039046	ZNF2
ENSG00000091513	3	133464800	133497850	61	9	20032	1.7609	0.039131	TF
ENSG00000147536	8	41386725	41402565	22	6	20032	1.7604	0.039172	GINS4
ENSG00000163283	2	233243244	233247599	4	2	20032	1.7603	0.039175	ALPP
ENSG00000186364	1	145586115	145589439	2	1	20032	1.7593	0.039265	NUDT17
ENSG00000171243	7	16501106	16570205	188	36	20032	1.7588	0.039305	SOSTDC1
ENSG00000170027	7	75956116	75988348	136	24	20032	1.7587	0.039311	YWHAG
ENSG00000102796	13	52342129	52378293	40	14	20032	1.7587	0.039315	DHRS12
ENSG00000185414	2	99797542	99814089	52	11	20032	1.7577	0.039396	MRPL30
ENSG00000197921	1	2460184	2461684	1	1	20032	1.7572	0.03944	HES5
ENSG00000213337	2	97502348	97523832	22	7	20032	1.7565	0.039498	ANKRD39
ENSG00000127445	19	9945933	9960358	11	5	20032	1.7552	0.039612	PIN1
ENSG00000120262	6	151815165	151942328	387	45	20032	1.7547	0.039659	CCDC170
ENSG00000186812	18	32820994	32847097	50	14	20032	1.7536	0.03975	ZNF397
ENSG00000163440	4	56422692	56458379	59	15	20032	1.7527	0.039825	PDCL2
ENSG00000173894	17	77751931	77761782	3	2	20032	1.7523	0.039864	CBX2
ENSG00000159339	1	17634690	17690499	152	21	20032	1.7516	0.039919	PADI4
ENSG00000262180	1	186369704	186370587	1	1	20032	1.7516	0.03992	OCLM
ENSG00000102854	16	810762	818865	19	8	20032	1.7506	0.040003	MSLN
ENSG00000100644	14	62162231	62214976	24	5	20032	1.7484	0.0402	HIF1A
ENSG00000160188	21	43892596	43916464	22	11	20032	1.7474	0.040281	RSPH1
ENSG00000166510	18	52568740	52626739	120	23	20032	1.7474	0.040288	CCDC68
ENSG00000267281	12	53900472	54019763	215	32	20032	1.7473	0.040294	RP11-793H13.10
ENSG00000196616	4	100226121	100242558	34	12	20032	1.7472	0.040305	ADH1B
ENSG00000179008	14	60863187	60982261	93	15	20032	1.7466	0.040352	C14orf39
ENSG00000174891	3	157823644	158263519	1339	45	20032	1.7456	0.040439	RSRC1
ENSG00000267508	19	44886459	44905774	77	11	20032	1.7434	0.040635	ZNF285
ENSG00000141504	17	7529552	7531194	4	2	20032	1.7428	0.040683	SAT2
ENSG00000083782	12	91357456	91398803	79	13	20032	1.7424	0.040718	EPYC
ENSG00000138796	4	108910870	108956331	102	8	20032	1.74	0.040926	HADH
ENSG00000134109	3	5229331	5261642	38	6	20032	1.7398	0.04095	EDEM1
ENSG00000168631	6	30908749	30921998	45	16	20032	1.7392	0.041002	DPCR1
ENSG00000173908	17	38948455	38956211	13	5	20032	1.7387	0.041044	KRT28
ENSG00000106028	7	141438121	141487722	156	12	20032	1.7386	0.041052	SSBP1
ENSG00000244274	20	44034697	44039250	2	1	20032	1.7374	0.041159	DBNDD2
ENSG00000072736	16	68118654	68263162	501	32	20032	1.7369	0.041199	NFATC3
ENSG00000204673	19	50372295	50381716	10	3	20032	1.7364	0.041248	AKT1S1
ENSG00000178187	5	178368192	178393434	59	16	20032	1.7359	0.041287	ZNF454
ENSG00000132740	11	68671310	68708070	122	22	20032	1.7349	0.041379	IGHMBP2
ENSG00000162739	1	160454820	160493052	29	5	20032	1.7341	0.04145	SLAMF6
ENSG00000146678	7	45927956	45933267	5	2	20032	1.7337	0.041486	IGFBP1
ENSG00000133195	17	70642088	71088851	549	97	20032	1.7336	0.041496	SLC39A11
ENSG00000011243	19	15490859	15529952	38	9	20032	1.731	0.041728	AKAP8L
ENSG00000136710	2	131095814	131099922	2	1	20032	1.7305	0.04177	CCDC115
ENSG00000171791	18	60790579	60987361	69	22	20032	1.7301	0.041809	BCL2
ENSG00000008710	16	2138711	2185899	12	7	20032	1.7297	0.041843	PKD1
ENSG00000167083	17	47280153	47287936	12	4	20032	1.7295	0.041856	GNGT2
ENSG00000113712	5	148871760	148931007	92	24	20032	1.7295	0.041859	CSNK1A1
ENSG00000135709	16	85061375	85127836	153	29	20032	1.7294	0.041869	KIAA0513
ENSG00000130783	12	123258874	123312075	138	19	20032	1.7286	0.041945	CCDC62
ENSG00000147421	8	28747911	28922281	121	25	20032	1.7278	0.042015	HMBOX1
ENSG00000177721	5	43039335	43043272	12	6	20032	1.7274	0.042049	ANXA2R
ENSG00000234829	9	21227242	21228221	4	2	20032	1.7273	0.042058	IFNA17
ENSG00000137288	6	33662070	33679504	48	13	20032	1.7271	0.042078	UQCC2
ENSG00000082196	5	34019553	34043937	27	7	20032	1.7266	0.042118	C1QTNF3
ENSG00000171595	17	72270386	72311023	37	15	20032	1.7237	0.042377	DNAI2
ENSG00000128563	7	102004319	102067123	64	5	20032	1.7236	0.042391	PRKRIP1
ENSG00000162434	1	65298912	65432187	158	29	20032	1.7235	0.042399	JAK1
ENSG00000213918	16	3661729	3730144	134	25	20032	1.7234	0.042405	DNASE1
ENSG00000138771	4	77356253	77704406	799	96	20032	1.7232	0.042424	SHROOM3
ENSG00000142606	1	2522078	2564481	140	9	20032	1.7222	0.042514	MMEL1
ENSG00000164172	5	52391509	52405893	56	7	20032	1.7221	0.04253	MOCS2
ENSG00000175183	12	77252495	77272840	5	3	20032	1.7215	0.042579	CSRP2
ENSG00000163126	2	97490263	97523671	42	12	20032	1.7199	0.042727	ANKRD23
ENSG00000236320	17	33875144	33885117	29	9	20032	1.7193	0.042777	SLFN14
ENSG00000170653	12	53901640	54020199	214	32	20032	1.7186	0.04284	ATF7
ENSG00000196859	17	39114669	39123144	50	15	20032	1.7186	0.042848	KRT39
ENSG00000129535	14	24549316	24584223	24	8	20032	1.7182	0.042878	NRL
ENSG00000065882	4	37892708	38140796	364	50	20032	1.7179	0.04291	TBC1D1
ENSG00000183111	5	148931510	149014531	145	34	20032	1.7175	0.042948	ARHGEF37
ENSG00000176853	8	124780696	124827692	3	2	20032	1.7172	0.042969	FAM91A1
ENSG00000220032	18	74207477	74210045	1	1	20032	1.7172	0.04297	RP11-17M16.1
ENSG00000164404	5	132196873	132202576	5	3	20032	1.7169	0.042999	GDF9
ENSG00000184465	6	169857307	170102159	665	43	20032	1.7164	0.043043	WDR27
ENSG00000173898	11	66452719	66496697	60	10	20032	1.7162	0.043059	SPTBN2
ENSG00000163904	3	185300284	185351339	110	13	20032	1.7155	0.043123	SENP2
ENSG00000112299	6	133002729	133035188	117	14	20032	1.7141	0.043256	VNN1
ENSG00000124145	20	43953928	43977064	40	9	20032	1.7137	0.043288	SDC4
ENSG00000167220	18	44633774	44676891	82	8	20032	1.7125	0.043405	HDHD2
ENSG00000171396	17	39315910	39316983	7	2	20032	1.7124	0.043407	KRTAP4-4
ENSG00000168036	3	41236328	41301587	45	8	20032	1.7122	0.043428	CTNNB1
ENSG00000154035	17	21142183	21156722	7	2	20032	1.7122	0.043428	C17orf103
ENSG00000115942	2	201773696	201828403	76	13	20032	1.712	0.043452	ORC2
ENSG00000174483	11	66278077	66301098	65	10	20032	1.712	0.043452	BBS1
ENSG00000221953	1	247273462	247275719	8	5	20032	1.7112	0.043526	C1orf229
ENSG00000107679	10	124134212	124191867	87	20	20032	1.7103	0.043604	PLEKHA1
ENSG00000149243	11	75133438	75141674	8	4	20032	1.7102	0.043612	KLHL35
ENSG00000103494	16	53631595	53737850	120	17	20032	1.7101	0.043623	RPGRIP1L
ENSG00000156966	2	232260254	232265875	4	2	20032	1.7085	0.043771	B3GNT7
ENSG00000164403	5	132157833	132166590	6	2	20032	1.7078	0.043835	SHROOM1
ENSG00000112297	6	106959730	107018326	174	30	20032	1.7067	0.043938	AIM1
ENSG00000065809	10	14560556	14816896	409	73	20032	1.7033	0.044256	FAM107B
ENSG00000174667	19	9324526	9325542	3	1	20032	1.7032	0.04427	OR7D4
ENSG00000234237	1	180941695	180949868	9	5	20032	1.7031	0.044273	AL162431.1
ENSG00000158156	1	28285973	28294607	6	3	20032	1.7024	0.044341	XKR8
ENSG00000174516	11	66234216	66244808	21	6	20032	1.7021	0.044368	PELI3
ENSG00000197037	7	99214569	99230030	37	12	20032	1.7017	0.044402	ZSCAN25
ENSG00000037474	5	6599352	6633404	84	18	20032	1.7006	0.044505	NSUN2
ENSG00000133997	14	71047974	71067384	49	13	20032	1.7006	0.044509	MED6
ENSG00000153395	5	1456595	1524092	57	17	20032	1.7001	0.044559	LPCAT1
ENSG00000162194	11	62430287	62439727	24	7	20032	1.6999	0.044572	C11orf48
ENSG00000159189	1	22970123	22974603	3	2	20032	1.6997	0.044589	C1QC
ENSG00000090581	16	1401924	1413352	22	7	20032	1.6991	0.044654	GNPTG
ENSG00000107593	10	102047903	102090243	83	16	20032	1.699	0.044658	PKD2L1
ENSG00000256349	11	66276550	66301084	70	10	20032	1.6984	0.044716	CTD-3074O7.11
ENSG00000214189	19	12203078	12248050	196	8	20032	1.6984	0.044721	ZNF788
ENSG00000010361	19	50310126	50320633	7	2	20032	1.6971	0.04484	FUZ
ENSG00000132010	19	12203658	12251222	202	9	20032	1.6957	0.044969	ZNF20
ENSG00000249481	6	44310397	44344904	76	16	20032	1.6955	0.044987	SPATS1
ENSG00000113196	5	153854532	153857824	3	1	20032	1.6951	0.045028	HAND1
ENSG00000139574	12	53900474	53901422	2	1	20032	1.695	0.045035	NPFF
ENSG00000127955	7	79763271	79848718	50	13	20032	1.6945	0.045086	GNAI1
ENSG00000101342	20	35504524	35522638	12	4	20032	1.6943	0.045107	TLDC2
ENSG00000170500	2	100889753	100939195	113	30	20032	1.6937	0.045164	LONRF2
ENSG00000103066	16	68279207	68294961	43	11	20032	1.6935	0.04518	PLA2G15
ENSG00000204345	17	72575504	72588422	62	10	20032	1.6931	0.045217	CD300LD
ENSG00000066739	14	96747595	96830207	63	11	20032	1.6929	0.04524	ATG2B
ENSG00000204965	5	140201222	140391929	511	47	20032	1.6927	0.045252	PCDHA5
ENSG00000065000	19	2100988	2164464	69	10	20032	1.6921	0.045313	AP3D1
ENSG00000185053	8	13947373	15095848	3672	250	20032	1.6921	0.045317	SGCZ
ENSG00000184608	8	11225911	11296167	67	17	20032	1.6917	0.045356	C8orf12
ENSG00000137440	4	15937192	15940363	8	4	20032	1.6906	0.045455	FGFBP1
ENSG00000179152	3	44379611	44450943	99	17	20032	1.6902	0.045491	TCAIM
ENSG00000165655	10	77157588	77161664	1	1	20032	1.6901	0.0455	ZNF503
ENSG00000263002	19	44645710	44663156	47	15	20032	1.6894	0.045573	ZNF234
ENSG00000043039	11	129245835	129322171	73	25	20032	1.6888	0.045633	BARX2
ENSG00000123384	12	57522276	57607134	65	17	20032	1.6884	0.045672	LRP1
ENSG00000204300	11	123753633	123756349	8	4	20032	1.6882	0.045688	TMEM225
ENSG00000213654	6	32158543	32163300	14	7	20032	1.6881	0.045696	GPSM3
ENSG00000126249	19	34895289	34917073	4	1	20032	1.6871	0.045792	PDCD2L
ENSG00000185883	16	2563871	2570219	6	2	20032	1.6865	0.045846	ATP6V0C
ENSG00000150477	18	34409069	34812135	480	24	20032	1.6865	0.04585	KIAA1328
ENSG00000250799	19	36290890	36304201	6	4	20032	1.6864	0.045858	PRODH2
ENSG00000099331	19	17186591	17325346	226	40	20032	1.6863	0.045865	MYO9B
ENSG00000203697	1	223711349	223853436	146	35	20032	1.6857	0.045926	CAPN8
ENSG00000058056	3	179370543	179507189	180	46	20032	1.6856	0.045933	USP13
ENSG00000166159	12	1929433	1945918	16	6	20032	1.6855	0.04595	LRTM2
ENSG00000146143	6	57179603	57513375	87	5	20032	1.6854	0.04596	PRIM2
ENSG00000163029	2	17845079	17981509	345	24	20032	1.6842	0.046067	SMC6
ENSG00000111596	12	70636774	70748773	256	25	20032	1.683	0.046185	CNOT2
ENSG00000196844	11	125646008	125648714	10	3	20032	1.6827	0.046212	PATE2
ENSG00000135823	1	180941861	180992047	81	15	20032	1.6827	0.046215	STX6
ENSG00000165092	9	75515578	75695358	232	37	20032	1.6826	0.046225	ALDH1A1
ENSG00000256463	18	76740275	76762677	12	5	20032	1.6826	0.04623	SALL3
ENSG00000128159	22	50656118	50683421	32	16	20032	1.6824	0.046245	TUBGCP6
ENSG00000119487	9	128199672	128469513	552	43	20032	1.6823	0.046253	MAPKAP1
ENSG00000164758	8	118532952	118552501	57	14	20032	1.6799	0.046484	MED30
ENSG00000260869	16	30545548	30569600	9	5	20032	1.6783	0.046646	AC002310.13
ENSG00000169981	3	44690219	44702283	27	3	20032	1.6779	0.046681	ZNF35
ENSG00000204427	6	31654726	31671221	38	8	20032	1.6767	0.046801	ABHD16A
ENSG00000048028	11	113668596	113746292	223	34	20032	1.6767	0.046805	USP28
ENSG00000160813	7	100032905	100034188	1	1	20032	1.6747	0.047	PPP1R35
ENSG00000116337	1	110158726	110174673	14	6	20032	1.6745	0.047014	AMPD2
ENSG00000100811	14	100704635	100749129	73	13	20032	1.6741	0.047051	YY1
ENSG00000169410	15	75759462	75871630	30	10	20032	1.6737	0.047093	PTPN9
ENSG00000185220	1	249200395	249214145	1	1	20032	1.6725	0.04721	PGBD2
ENSG00000081479	2	169983619	170219195	364	50	20032	1.6722	0.047239	LRP2
ENSG00000143401	1	150190717	150208504	50	10	20032	1.6721	0.047256	ANP32E
ENSG00000103091	16	74907468	75034071	168	15	20032	1.6717	0.047288	WDR59
ENSG00000143816	1	228106357	228135599	57	17	20032	1.6716	0.047301	WNT9A
ENSG00000075886	2	132233666	132240507	22	3	20032	1.6706	0.047399	TUBA3D
ENSG00000104687	8	30535583	30585443	128	24	20032	1.6706	0.047401	GSR
ENSG00000174914	11	56467864	56468781	6	2	20032	1.6706	0.047401	OR9G1
ENSG00000116830	1	117602925	117650075	68	21	20032	1.6706	0.047405	TTF2
ENSG00000134910	11	125461607	125495110	97	10	20032	1.6699	0.047467	STT3A
ENSG00000269064	1	179443716	179457805	130	11	20032	1.6696	0.047497	AL160286.1
ENSG00000182132	5	169780491	170163636	451	99	20032	1.6694	0.047521	KCNIP1
ENSG00000108819	17	48211104	48227991	15	5	20032	1.6685	0.04761	PPP1R9B
ENSG00000259075	12	89913185	89920039	26	8	20032	1.6685	0.047613	POC1B-GALNT4
ENSG00000257594	12	89913185	89920039	26	8	20032	1.6685	0.047613	GALNT4
ENSG00000196711	8	53446597	53478067	57	12	20032	1.668	0.047663	FAM150A
ENSG00000138622	15	73612200	73661605	77	20	20032	1.6672	0.047737	HCN4
ENSG00000143933	2	47387221	47403740	17	6	20032	1.6672	0.047741	CALM2
ENSG00000163611	3	113161565	113234034	299	28	20032	1.6671	0.047747	SPICE1
ENSG00000163884	3	126061478	126076285	35	13	20032	1.6666	0.047797	KLF15
ENSG00000198336	17	45277812	45301045	83	3	20032	1.6661	0.047845	MYL4
ENSG00000170891	4	5016313	5021199	2	1	20032	1.6655	0.047907	CYTL1
ENSG00000070047	11	576486	612222	209	19	20032	1.6644	0.048012	PHRF1
ENSG00000176108	17	78965398	78983317	24	9	20032	1.6644	0.04802	CHMP6
ENSG00000196156	17	39323484	39324424	8	1	20032	1.6643	0.048029	KRTAP4-3
ENSG00000136235	7	23275586	23314727	141	11	20032	1.6643	0.048031	GPNMB
ENSG00000183735	12	64845660	64895888	93	14	20032	1.6636	0.048098	TBK1
ENSG00000134153	15	34376218	34394149	22	7	20032	1.6636	0.048101	EMC7
ENSG00000064489	19	19256376	19302967	88	16	20032	1.6633	0.048124	MEF2BNB-MEF2B
ENSG00000123545	6	97337189	97345757	21	7	20032	1.6632	0.048137	NDUFAF4
ENSG00000005961	17	42449548	42466873	3	1	20032	1.6631	0.048147	ITGA2B
ENSG00000095110	11	114392437	114430617	125	14	20032	1.6623	0.048227	NXPE1
ENSG00000268870	19	12502763	12551896	116	5	20032	1.6622	0.048232	CTD-3105H18.16
ENSG00000132821	20	36531499	36573752	22	11	20032	1.6621	0.048244	VSTM2L
ENSG00000163584	3	170582664	170588272	7	3	20032	1.6619	0.048267	RPL22L1
ENSG00000152591	4	88529681	88538062	6	2	20032	1.6615	0.048304	DSPP
ENSG00000137177	6	17759414	17987854	541	49	20032	1.6615	0.048304	KIF13A
ENSG00000173918	17	77018896	77045870	53	7	20032	1.6611	0.048347	C1QTNF1
ENSG00000116016	2	46520806	46613836	43	12	20032	1.6602	0.048435	EPAS1
ENSG00000172457	11	56510303	56511287	4	2	20032	1.659	0.048557	OR9G4
ENSG00000198965	1	158449668	158450675	10	6	20032	1.659	0.048562	OR10R2
ENSG00000136811	9	131217465	131263571	47	13	20032	1.6588	0.048573	ODF2
ENSG00000144182	2	99771418	99779620	39	10	20032	1.6586	0.048596	LIPT1
ENSG00000167526	16	89627065	89630950	20	4	20032	1.6581	0.048649	RPL13
ENSG00000145414	4	164031225	164088073	30	7	20032	1.6579	0.048665	NAF1
ENSG00000160214	21	45209394	45225174	51	6	20032	1.6577	0.048686	RRP1
ENSG00000212123	19	5782971	5784776	3	1	20032	1.6575	0.048705	PRR22
ENSG00000223417	11	89644279	89654935	1	1	20032	1.6568	0.04878	TRIM49D1
ENSG00000180155	8	143845752	143859640	20	6	20032	1.6564	0.048825	LYNX1
ENSG00000002822	7	1855429	2272878	1245	69	20032	1.6562	0.048841	MAD1L1
ENSG00000021776	15	35147732	35262040	123	21	20032	1.6559	0.048868	AQR
ENSG00000182107	14	61744088	61748558	6	3	20032	1.6549	0.048977	TMEM30B
ENSG00000149115	11	57067112	57092426	47	17	20032	1.6534	0.049129	TNKS1BP1
ENSG00000078369	1	1716729	1822495	166	5	20032	1.6533	0.049137	GNB1
ENSG00000026559	20	49620193	49639666	15	1	20032	1.652	0.049271	KCNG1
ENSG00000106615	7	151163098	151217206	63	13	20032	1.6517	0.049303	RHEB
ENSG00000130592	11	1874200	1913497	87	18	20032	1.6515	0.049315	LSP1
ENSG00000067225	15	72491370	72524164	52	7	20032	1.6515	0.049322	PKM
ENSG00000173706	3	124684554	124774802	113	18	20032	1.6512	0.049345	HEG1
ENSG00000070018	12	12268959	12419946	251	35	20032	1.6512	0.04935	LRP6
ENSG00000214046	19	16741562	16771253	48	9	20032	1.6511	0.049361	SMIM7
ENSG00000010379	12	329789	372039	98	25	20032	1.6506	0.049413	SLC6A13
ENSG00000161405	17	37921198	38020441	317	20	20032	1.649	0.049578	IKZF3
ENSG00000213999	19	19256377	19303400	89	16	20032	1.6485	0.04963	MEF2B
ENSG00000157764	7	140419127	140624564	453	28	20032	1.6483	0.049648	BRAF
ENSG00000107984	10	54074056	54077802	1	1	20032	1.6483	0.04965	DKK1
ENSG00000144681	3	36421836	36589499	383	35	20032	1.6479	0.049687	STAC
ENSG00000124302	19	34112861	34264414	109	34	20032	1.6477	0.049704	CHST8
ENSG00000162814	1	217804666	218045038	433	51	20032	1.647	0.049783	SPATA17
ENSG00000160161	19	19649057	19657468	7	3	20032	1.6463	0.049851	CILP2
ENSG00000135426	12	55341802	55378530	161	15	20032	1.6455	0.049932	TESPA1
ENSG00000152254	2	169757750	169766505	17	7	20032	1.6453	0.049953	G6PC2
ENSG00000163788	3	43328004	43466256	317	22	20032	1.645	0.049987	SNRK
ENSG00000188986	9	140149625	140167998	30	3	20032	1.6449	0.049992	NELFB
ENSG00000094804	17	38443885	38459171	4	1	20032	1.6449	0.049999	CDC6
ENSG00000178690	18	52254988	52266724	18	7	20032	1.6449	0.05	DYNAP
ENSG00000162909	1	223889295	223963720	245	49	20032	1.6433	0.050157	CAPN2
ENSG00000103569	15	58430368	58478110	66	15	20032	1.6421	0.050284	AQP9
ENSG00000079819	6	131160487	131384462	639	63	20032	1.6413	0.050369	EPB41L2
ENSG00000188643	1	153579362	153585621	1	1	20032	1.6413	0.05037	S100A16
ENSG00000204967	5	140186659	140391929	565	56	20032	1.6404	0.050461	PCDHA4
ENSG00000259332	15	80137537	80216096	302	43	20032	1.6402	0.050483	ST20-MTHFS
ENSG00000154719	21	26957968	26979829	135	12	20032	1.6401	0.050497	MRPL39
ENSG00000115267	2	163123589	163175213	107	9	20032	1.6399	0.050518	IFIH1
ENSG00000152266	11	13513602	13517728	8	4	20032	1.6393	0.050574	PTH
ENSG00000136574	8	11534468	11617511	56	24	20032	1.6387	0.050634	GATA4
ENSG00000134864	13	101183810	101241782	128	23	20032	1.6381	0.050704	GGACT
ENSG00000262304	17	3468738	3539543	99	29	20032	1.6379	0.050726	SHPK
ENSG00000167670	19	4402659	4445015	61	6	20032	1.6376	0.050751	CHAF1A
ENSG00000141349	17	42148103	42153709	12	4	20032	1.6375	0.050762	G6PC3
ENSG00000134551	12	11081835	11084940	7	2	20032	1.6375	0.050766	PRH2
ENSG00000167671	19	4444996	4457819	16	3	20032	1.636	0.050925	UBXN6
ENSG00000131446	5	180217541	180242652	72	3	20032	1.6358	0.050944	MGAT1
ENSG00000141750	17	37366789	37382125	5	1	20032	1.6347	0.051052	STAC2
ENSG00000197459	6	26251879	26252303	1	1	20032	1.6346	0.05107	HIST1H2BH
ENSG00000008282	7	105730949	105753022	41	12	20032	1.6341	0.051114	SYPL1
ENSG00000095383	9	100961311	101017915	213	37	20032	1.6341	0.051124	TBC1D2
ENSG00000164329	5	78907943	78982471	64	7	20032	1.6337	0.051163	PAPD4
ENSG00000212659	17	39421591	39422893	2	1	20032	1.6334	0.051194	KRTAP9-6
ENSG00000250709	13	36742931	36871979	421	14	20032	1.6326	0.051274	CCDC169-SOHLH2
ENSG00000157322	16	69984810	69998141	6	2	20032	1.6325	0.051291	CLEC18A
ENSG00000257019	9	107366924	107367951	3	2	20032	1.6322	0.051314	OR13C2
ENSG00000188474	19	12203078	12225491	105	5	20032	1.6313	0.051418	ZNF788
ENSG00000147789	8	146052849	146072894	60	14	20032	1.6308	0.051461	ZNF7
ENSG00000242715	13	36801182	36871977	284	7	20032	1.6306	0.051482	CCDC169
ENSG00000167380	19	44669226	44682534	46	12	20032	1.6302	0.051529	ZNF226
ENSG00000129009	15	74466012	74469213	8	3	20032	1.6296	0.051589	ISLR
ENSG00000182584	20	32254304	32256331	4	2	20032	1.6296	0.051596	ACTL10
ENSG00000225830	10	50663414	50747584	210	36	20032	1.6276	0.0518	ERCC6
ENSG00000267157	19	5784016	5785630	2	1	20032	1.6275	0.051812	CTB-54O9.9
ENSG00000116574	1	228870824	228882416	43	9	20032	1.6273	0.051832	RHOU
ENSG00000185245	17	4835592	4838325	4	2	20032	1.626	0.051972	GP1BA
ENSG00000165895	11	100558384	100862668	886	70	20032	1.6253	0.052049	ARHGAP42
ENSG00000072163	2	128395956	128439360	54	25	20032	1.6251	0.052074	LIMS2
ENSG00000173933	11	66384097	66434153	79	17	20032	1.6247	0.052109	RBM4
ENSG00000120669	13	36742345	36871979	422	14	20032	1.6244	0.052142	SOHLH2
ENSG00000112655	6	43044006	43129457	147	32	20032	1.6239	0.052201	PTK7
ENSG00000136732	2	127413509	127454246	61	16	20032	1.6235	0.05224	GYPC
ENSG00000260300	16	83941738	83985058	85	12	20032	1.623	0.052293	RP11-505K9.4
ENSG00000172461	6	96463860	96663488	404	42	20032	1.6221	0.05239	FUT9
ENSG00000198146	15	35270542	35280488	11	4	20032	1.621	0.052511	ZNF770
ENSG00000198189	4	88257762	88312538	182	27	20032	1.6209	0.052519	HSD17B11
ENSG00000182352	17	72580818	72590348	46	10	20032	1.6203	0.052588	C17orf77
ENSG00000168003	11	62623518	62656352	33	8	20032	1.6173	0.052906	SLC3A2
ENSG00000206344	6	31165537	31171745	85	13	20032	1.6165	0.052992	HCG27
ENSG00000164176	5	83236373	83680611	385	71	20032	1.6159	0.053063	EDIL3
ENSG00000174100	17	36452989	36479101	24	8	20032	1.6152	0.053136	MRPL45
ENSG00000144488	2	239008798	239041928	65	14	20032	1.615	0.053154	ESPNL
ENSG00000273155	2	99771461	99811761	146	20	20032	1.615	0.053158	MRPL30
ENSG00000156515	10	71029740	71161638	188	31	20032	1.6148	0.05318	HK1
ENSG00000118292	1	150240600	150253327	34	13	20032	1.6128	0.053394	C1orf54
ENSG00000077800	7	72742167	72772634	52	6	20032	1.6126	0.053412	FKBP6
ENSG00000151490	12	15475331	15750333	586	62	20032	1.6111	0.053581	PTPRO
ENSG00000204219	1	23707554	23751233	41	11	20032	1.6109	0.053598	TCEA3
ENSG00000102531	13	49550048	49783915	266	34	20032	1.6101	0.053685	FNDC3A
ENSG00000100325	22	30184597	30234271	84	20	20032	1.6099	0.053706	ASCC2
ENSG00000130035	12	4829507	4960277	214	51	20032	1.6095	0.053757	GALNT8
ENSG00000138615	15	65488337	65503826	19	6	20032	1.6093	0.053779	CILP
ENSG00000140379	15	80253231	80263788	33	11	20032	1.6075	0.053972	BCL2A1
ENSG00000129534	14	45672393	45722743	95	15	20032	1.6074	0.053979	MIS18BP1
ENSG00000188542	2	241499471	241503431	3	2	20032	1.6073	0.053995	DUSP28
ENSG00000177706	7	192969	300711	4	2	20032	1.607	0.054024	FAM20C
ENSG00000160293	9	136627016	136857726	230	52	20032	1.606	0.054135	VAV2
ENSG00000139970	14	60062694	60337684	539	58	20032	1.6057	0.054167	RTN1
ENSG00000099937	22	21128167	21142008	23	3	20032	1.605	0.054251	SERPIND1
ENSG00000083307	8	102504660	102681954	204	29	20032	1.6037	0.05439	GRHL2
ENSG00000232040	6	28539407	28583989	125	25	20032	1.6021	0.054571	SCAND3
ENSG00000198799	1	113615831	113674882	95	14	20032	1.6019	0.054584	LRIG2
ENSG00000115526	2	101008327	101034118	112	16	20032	1.6018	0.0546	CHST10
ENSG00000100739	14	96722161	96735304	12	5	20032	1.6005	0.054748	BDKRB1
ENSG00000255472	14	21500977	21502054	1	1	20032	1.5993	0.05488	RP11-998D10.1
ENSG00000267173	19	44833848	44905774	188	36	20032	1.5991	0.054902	CTC-512J12.6
ENSG00000132964	13	26828276	26979375	469	30	20032	1.5975	0.055075	CDK8
ENSG00000131233	1	39330175	39347289	55	10	20032	1.597	0.055132	GJA9
ENSG00000138764	4	78078304	78354542	1116	63	20032	1.5967	0.05517	CCNG2
ENSG00000187676	13	31774073	31906413	174	34	20032	1.5964	0.055201	B3GALTL
ENSG00000157110	8	30241944	30429778	288	36	20032	1.5958	0.055269	RBPMS
ENSG00000136536	2	160569000	160627538	255	22	20032	1.5956	0.055294	2022-03-07
ENSG00000149554	11	125495036	125546150	120	15	20032	1.5949	0.055372	CHEK1
ENSG00000139329	12	91496406	91505608	19	5	20032	1.5932	0.05556	LUM
ENSG00000248789	5	51303865	51376821	247	17	20032	1.5913	0.055766	CTD-2203A3.1
ENSG00000162817	1	220863187	220872499	30	9	20032	1.5912	0.055783	C1orf115
ENSG00000120451	11	130745331	130786404	210	16	20032	1.5908	0.055829	SNX19
ENSG00000254553	1	32930658	33066393	84	9	20032	1.5901	0.055905	RP1-27O5.3
ENSG00000127419	4	926175	952444	16	6	20032	1.5893	0.055995	TMEM175
ENSG00000108518	17	4848947	4852356	10	5	20032	1.5893	0.056001	PFN1
ENSG00000158864	1	161166894	161184185	15	6	20032	1.5892	0.056011	NDUFS2
ENSG00000166394	11	7686331	7698453	49	17	20032	1.5884	0.056103	CYB5R2
ENSG00000269089	11	61735453	61736755	2	1	20032	1.5883	0.056104	AP003733.1
ENSG00000173546	15	75966663	76005189	26	7	20032	1.5873	0.056225	CSPG4
ENSG00000171987	11	4592653	4599050	51	16	20032	1.5866	0.056297	C11orf40
ENSG00000178385	2	208693027	208890284	201	44	20032	1.5862	0.056346	PLEKHM3
ENSG00000268821	2	172560844	172567314	2	1	20032	1.5859	0.056382	AC068039.1
ENSG00000008118	1	209757062	209787283	32	8	20032	1.5859	0.056386	CAMK1G
ENSG00000173679	9	125423845	125424927	7	4	20032	1.5856	0.056409	OR1L1
ENSG00000123119	8	91803778	91971636	295	31	20032	1.5853	0.056446	NECAB1
ENSG00000134809	11	57295936	57298276	4	2	20032	1.5853	0.056449	TIMM10
ENSG00000198083	17	39411636	39412616	5	2	20032	1.5842	0.05657	KRTAP9-9
ENSG00000273452	17	12626199	12661542	18	2	20032	1.584	0.056599	AC005358.1
ENSG00000137033	9	6215805	6257983	84	22	20032	1.5832	0.05669	IL33
ENSG00000115665	2	108602979	108630450	44	16	20032	1.5829	0.056724	SLC5A7
ENSG00000177426	18	3411606	3458409	3	2	20032	1.5815	0.056884	TGIF1
ENSG00000144061	2	110879888	110962643	144	15	20032	1.5809	0.056952	NPHP1
ENSG00000183313	11	6007122	6008215	3	2	20032	1.5809	0.056955	OR52L1
ENSG00000099998	22	24615622	24641110	21	6	20032	1.5804	0.057013	GGT5
ENSG00000169047	2	227596033	227664475	35	6	20032	1.5801	0.05704	IRS1
ENSG00000267979	3	172019438	172019686	1	1	20032	1.5796	0.0571	AC092964.2
ENSG00000117395	1	43629846	43736607	288	49	20032	1.5794	0.057128	EBNA1BP2
ENSG00000179841	14	64932217	64941221	18	8	20032	1.5791	0.057161	AKAP5
ENSG00000128567	7	131185021	131242976	29	8	20032	1.5782	0.057265	PODXL
ENSG00000180720	11	46406640	46408107	1	1	20032	1.578	0.05728	CHRM4
ENSG00000267260	19	37264055	37267980	6	2	20032	1.5779	0.057291	CTD-2162K18.4
ENSG00000167618	19	55009100	55021897	6	2	20032	1.5778	0.057309	LAIR2
ENSG00000163558	3	169940153	170023769	247	28	20032	1.5766	0.057448	PRKCI
ENSG00000122136	9	138437985	138441815	3	1	20032	1.5765	0.057455	OBP2A
ENSG00000169592	16	30006615	30017114	22	5	20032	1.5756	0.057562	INO80E
ENSG00000197123	7	63688852	63727309	126	19	20032	1.5754	0.057587	ZNF679
ENSG00000162923	1	224572845	224624735	75	15	20032	1.5743	0.057704	WDR26
ENSG00000144935	3	142442916	142526730	163	22	20032	1.574	0.057743	TRPC1
ENSG00000186803	9	21206180	21207142	7	3	20032	1.5739	0.057757	IFNA10
ENSG00000091844	6	153325594	153452384	342	33	20032	1.5732	0.057837	RGS17
ENSG00000129810	3	20202085	20227784	76	22	20032	1.5724	0.057926	SGOL1
ENSG00000241399	2	160625364	160654753	111	19	20032	1.5722	0.057955	CD302
ENSG00000214575	15	83211951	83317612	261	32	20032	1.5715	0.058038	CPEB1
ENSG00000116717	1	68150744	68154021	4	1	20032	1.5714	0.058044	GADD45A
ENSG00000141232	17	48939584	48945339	1	1	20032	1.5712	0.05807	TOB1
ENSG00000214114	1	39328636	39347289	57	11	20032	1.5707	0.058131	MYCBP
ENSG00000164458	6	166571144	166582188	44	11	20032	1.5706	0.058141	T
ENSG00000214756	11	62432781	62435968	7	3	20032	1.5704	0.058165	METTL12
ENSG00000138495	3	119373360	119396301	38	11	20032	1.57	0.058206	COX17
ENSG00000158373	6	26158349	26171577	28	10	20032	1.5698	0.058228	HIST1H2BD
ENSG00000011454	9	125703112	125867145	141	22	20032	1.5696	0.058256	RABGAP1
ENSG00000014919	10	101471601	101491857	50	12	20032	1.5693	0.058286	COX15
ENSG00000221923	19	52873170	52889048	70	7	20032	1.569	0.058329	ZNF880
ENSG00000181472	6	151685252	151712683	31	9	20032	1.5689	0.058341	ZBTB2
ENSG00000176884	9	140032842	140063207	2	1	20032	1.568	0.058441	GRIN1
ENSG00000019991	7	81328322	81399754	18	4	20032	1.5674	0.058515	HGF
ENSG00000267303	19	10426147	10431354	13	7	20032	1.5674	0.058516	CTD-2369P2.12
ENSG00000169857	15	34158428	34331377	571	76	20032	1.5671	0.058547	AVEN
ENSG00000212998	8	94752349	94753001	1	1	20032	1.5668	0.05858	RBM12B-AS1
ENSG00000196072	10	102033713	102046469	28	9	20032	1.5653	0.058756	BLOC1S2
ENSG00000113504	5	1050499	1112150	63	24	20032	1.5651	0.058779	SLC12A7
ENSG00000197417	17	3511556	3539616	54	16	20032	1.565	0.058789	SHPK
ENSG00000170385	1	211744910	211752084	2	1	20032	1.5648	0.058818	SLC30A1
ENSG00000134463	10	11784365	11806069	183	10	20032	1.5647	0.058828	ECHDC3
ENSG00000077809	7	74071994	74175026	13	2	20032	1.5644	0.058858	GTF2I
ENSG00000100314	22	30116073	30127828	24	9	20032	1.5644	0.058866	CABP7
ENSG00000158195	1	27730730	27816669	78	12	20032	1.5638	0.058937	WASF2
ENSG00000205495	11	5067756	5068691	8	2	20032	1.5637	0.058943	OR52J3
ENSG00000261857	19	41277553	41283395	14	5	20032	1.5634	0.058978	MIA
ENSG00000119638	14	75548822	75594047	111	19	20032	1.5621	0.059127	NEK9
ENSG00000172497	5	80625824	80689998	45	15	20032	1.5621	0.05913	ACOT12
ENSG00000254788	16	66586490	66613038	47	5	20032	1.562	0.059141	CKLF-CMTM1
ENSG00000180953	15	80191182	80216044	115	22	20032	1.5618	0.059162	ST20
ENSG00000174165	11	66288108	66313709	82	12	20032	1.5609	0.059274	ZDHHC24
ENSG00000171608	1	9711790	9789172	24	7	20032	1.5607	0.059292	PIK3CD
ENSG00000146147	6	53794780	54131078	703	61	20032	1.5592	0.059477	MLIP
ENSG00000151116	11	18551156	18610294	162	21	20032	1.5586	0.05955	UEVLD
ENSG00000090263	7	140705854	140715028	9	3	20032	1.5577	0.059648	MRPS33
ENSG00000196935	12	64238073	64541613	173	37	20032	1.5568	0.059762	SRGAP1
ENSG00000111012	12	58156117	58162769	8	4	20032	1.5566	0.059783	CYP27B1
ENSG00000136816	9	132565432	132573560	18	4	20032	1.556	0.059854	TOR1B
ENSG00000132297	8	133073733	133123406	154	36	20032	1.555	0.059976	HHLA1
ENSG00000171053	11	125616188	125619762	22	7	20032	1.5548	0.059992	PATE1
ENSG00000167100	17	48187404	48207246	18	6	20032	1.5543	0.060053	SAMD14
ENSG00000268948	19	58203868	58204128	2	1	20032	1.5539	0.060107	AC004017.1
ENSG00000001084	6	53362139	53481768	175	51	20032	1.5538	0.060113	GCLC
ENSG00000105357	19	50691443	50813802	73	23	20032	1.5529	0.060219	MYH14
ENSG00000131951	14	60386431	60530277	178	20	20032	1.5523	0.060295	LRRC9
ENSG00000158014	1	26363743	26372624	10	5	20032	1.5514	0.060408	SLC30A2
ENSG00000162728	1	160051360	160060353	2	1	20032	1.5513	0.060411	KCNJ9
ENSG00000181392	19	36494209	36499695	3	1	20032	1.5503	0.060533	SYNE4
ENSG00000114742	3	39093489	39138155	121	24	20032	1.5502	0.060543	WDR48
ENSG00000144895	3	150264465	150302029	105	17	20032	1.5502	0.060546	EIF2A
ENSG00000170265	7	148892577	148923339	53	15	20032	1.5496	0.060614	ZNF282
ENSG00000169684	15	78857862	78887611	111	16	20032	1.5496	0.060619	CHRNA5
ENSG00000253459	14	50064193	50065882	2	1	20032	1.5486	0.060744	AL139099.1
ENSG00000099985	22	30658818	30662829	2	1	20032	1.5473	0.0609	OSM
ENSG00000100319	22	30126945	30163000	125	21	20032	1.5467	0.060966	ZMAT5
ENSG00000169375	15	75661720	75748183	71	11	20032	1.5466	0.060976	SIN3A
ENSG00000267981	11	129936836	129944012	18	3	20032	1.5465	0.060986	AP003041.2
ENSG00000254505	14	24678789	24683075	7	4	20032	1.5453	0.061133	CHMP4A
ENSG00000128915	15	60711808	60771359	199	33	20032	1.5448	0.061203	NARG2
ENSG00000138081	2	48016455	48132932	326	31	20032	1.5436	0.061345	FBXO11
ENSG00000076248	12	109535379	109548797	8	2	20032	1.5429	0.061428	UNG
ENSG00000180855	19	12540521	12551926	71	4	20032	1.5428	0.061438	ZNF443
ENSG00000007520	16	1399241	1401912	1	1	20032	1.5424	0.06149	TSR3
ENSG00000167105	17	48348767	48358844	4	2	20032	1.5417	0.061576	TMEM92
ENSG00000154258	17	66970629	67057205	178	31	20032	1.5415	0.061596	ABCA9
ENSG00000197054	19	12035890	12091196	66	19	20032	1.5412	0.06164	ZNF763
ENSG00000163576	3	19920964	19988517	230	44	20032	1.5401	0.061771	EFHB
ENSG00000101349	20	9518036	9819689	449	83	20032	1.5398	0.061808	PAK7
ENSG00000255408	5	140180783	140391929	590	56	20032	1.5377	0.06206	PCDHA3
ENSG00000213741	14	50043390	50065408	54	11	20032	1.5374	0.062103	RPS29
ENSG00000169021	19	29698173	29704448	15	3	20032	1.5365	0.06221	UQCRFS1
ENSG00000006451	7	39663082	39747723	158	26	20032	1.5352	0.06237	RALA
ENSG00000151079	12	4918342	4960277	92	20	20032	1.5351	0.062382	KCNA6
ENSG00000170927	6	51480098	51952423	1140	89	20032	1.535	0.062397	PKHD1
ENSG00000168589	16	80574631	80584657	14	4	20032	1.5345	0.062457	DYNLRB2
ENSG00000171311	10	99195899	99205774	12	5	20032	1.5345	0.062458	EXOSC1
ENSG00000185668	1	38509523	38512450	1	1	20032	1.5344	0.06246	POU3F1
ENSG00000158955	17	44910567	44964096	64	5	20032	1.5342	0.062485	WNT9B
ENSG00000198812	12	70002351	70004942	3	2	20032	1.5342	0.062491	LRRC10
ENSG00000067704	1	220267444	220321380	83	15	20032	1.5338	0.062542	IARS2
ENSG00000243710	1	43637820	43720029	213	43	20032	1.5336	0.062562	WDR65
ENSG00000165816	10	115999018	116051272	99	18	20032	1.533	0.062637	VWA2
ENSG00000173852	7	34968488	35077883	68	9	20032	1.5328	0.062657	DPY19L1
ENSG00000196757	19	12035883	12061588	32	12	20032	1.5327	0.062673	ZNF700
ENSG00000175985	14	69951409	69995215	37	9	20032	1.5318	0.062788	PLEKHD1
ENSG00000204439	6	31626075	31628549	6	4	20032	1.5316	0.062809	C6orf47
ENSG00000122548	7	26572740	26578407	15	7	20032	1.5308	0.062904	KIAA0087
ENSG00000166896	12	58335324	58351052	48	6	20032	1.5304	0.062961	XRCC6BP1
ENSG00000099308	19	18208603	18262502	84	16	20032	1.53	0.063008	MAST3
ENSG00000184489	8	142402093	142441620	26	7	20032	1.5294	0.063078	PTP4A3
ENSG00000169067	5	56775846	56778636	4	2	20032	1.5294	0.063084	ACTBL2
ENSG00000172687	19	21541732	21562104	159	12	20032	1.5293	0.063091	ZNF738
ENSG00000204540	6	31082527	31107869	205	29	20032	1.5292	0.063107	PSORS1C1
ENSG00000163110	4	95373037	95589377	503	67	20032	1.5285	0.063197	PDLIM5
ENSG00000139985	14	70918874	70926622	21	6	20032	1.5282	0.063235	ADAM21
ENSG00000212719	17	21428051	21477722	3	1	20032	1.5277	0.063288	C17orf51
ENSG00000168763	2	97481982	97499648	27	8	20032	1.5275	0.063318	CNNM3
ENSG00000134765	18	28709199	28742819	106	18	20032	1.5263	0.063468	DSC1
ENSG00000113211	5	140529683	140532868	16	7	20032	1.5259	0.06352	PCDHB6
ENSG00000100889	14	24563262	24579807	13	4	20032	1.5258	0.063529	PCK2
ENSG00000134940	11	125541417	125551018	20	4	20032	1.5255	0.06357	ACRV1
ENSG00000006607	2	242295658	242434256	456	41	20032	1.5254	0.063582	FARP2
ENSG00000154146	11	124609742	124617106	16	4	20032	1.5245	0.063691	NRGN
ENSG00000151090	3	24158651	24536773	388	89	20032	1.5242	0.063726	THRB
ENSG00000165462	11	71950121	71956708	3	2	20032	1.5231	0.06387	PHOX2A
ENSG00000066923	7	99775186	99819111	70	8	20032	1.5226	0.063932	STAG3
ENSG00000178966	9	86595626	86618985	55	11	20032	1.5223	0.063968	RMI1
ENSG00000182771	10	87359312	88126250	1275	174	20032	1.522	0.064002	GRID1
ENSG00000177679	7	75831216	75916605	202	38	20032	1.5217	0.064043	SRRM3
ENSG00000143469	1	210111538	210337636	396	34	20032	1.5215	0.064071	SYT14
ENSG00000214517	11	73882144	73965748	228	22	20032	1.5212	0.064102	PPME1
ENSG00000100285	22	29876219	29887379	32	8	20032	1.5206	0.06418	NEFH
ENSG00000269468	1	17655507	17676070	95	13	20032	1.5206	0.064183	AC004824.2
ENSG00000124493	6	33989628	34123399	192	49	20032	1.5196	0.064308	GRM4
ENSG00000180386	17	39431911	39432949	7	3	20032	1.5196	0.064309	KRTAP9-7
ENSG00000136932	9	100666771	100684852	35	5	20032	1.5188	0.064409	C9orf156
ENSG00000197927	2	132479948	132524973	22	5	20032	1.5187	0.064425	C2orf27A
ENSG00000197153	6	27858093	27860884	10	4	20032	1.517	0.064638	HIST1H3J
ENSG00000157181	1	186344890	186390510	80	8	20032	1.5166	0.064683	C1orf27
ENSG00000178395	1	223566715	223568812	6	1	20032	1.5163	0.064726	C1orf65
ENSG00000267228	18	44661027	44702652	103	6	20032	1.5143	0.064975	IER3IP1
ENSG00000188766	19	38879061	38886881	11	4	20032	1.513	0.065135	SPRED3
ENSG00000177989	22	50968139	50971009	5	3	20032	1.5129	0.065152	ODF3B
ENSG00000007944	6	16129356	16148479	16	8	20032	1.5125	0.065204	MYLIP
ENSG00000173272	2	132222473	132250316	89	7	20032	1.5113	0.065359	MZT2A
ENSG00000111254	12	4724674	4758213	127	30	20032	1.5107	0.065432	AKAP3
ENSG00000212721	17	39273433	39274606	6	3	20032	1.5101	0.065506	KRTAP4-11
ENSG00000143344	1	183605220	183897665	441	40	20032	1.5094	0.065594	RGL1
ENSG00000177807	1	160007257	160040038	11	4	20032	1.5094	0.065595	KCNJ10
ENSG00000070614	5	149865381	149937773	68	12	20032	1.5083	0.065742	NDST1
ENSG00000128271	22	24813847	24838328	65	15	20032	1.508	0.065778	ADORA2A
ENSG00000086289	7	37723446	37991543	635	67	20032	1.508	0.06578	EPDR1
ENSG00000135945	2	100016938	100106497	79	13	20032	1.5073	0.065863	REV1
ENSG00000128463	15	34517200	34522357	13	3	20032	1.5063	0.065991	EMC4
ENSG00000175203	12	57923885	57941114	26	9	20032	1.5062	0.066003	DCTN2
ENSG00000092931	17	74731947	74777531	86	17	20032	1.5062	0.066005	MFSD11
ENSG00000064199	11	124543694	124567414	19	7	20032	1.5061	0.066023	SPA17
ENSG00000132958	13	19997017	20110903	296	28	20032	1.506	0.066036	TPTE2
ENSG00000185619	4	699537	764428	133	27	20032	1.5053	0.066123	PCGF3
ENSG00000078140	4	39699664	39784412	277	28	20032	1.5043	0.066258	UBE2K
ENSG00000152455	10	14920819	14946314	29	6	20032	1.5039	0.06631	SUV39H2
ENSG00000197302	16	31724550	31806190	132	12	20032	1.5038	0.066313	ZNF720
ENSG00000204612	9	79634571	79635869	1	1	20032	1.5034	0.06637	FOXB2
ENSG00000132749	11	68474908	68519032	77	13	20032	1.5031	0.066404	MTL5
ENSG00000105246	19	4229495	4237528	7	2	20032	1.5018	0.06657	EBI3
ENSG00000198331	11	125753509	125770543	58	11	20032	1.5018	0.066573	HYLS1
ENSG00000186417	15	51633826	51700210	207	33	20032	1.5015	0.066619	GLDN
ENSG00000272921	12	4714110	4771809	170	38	20032	1.5003	0.066771	RP11-500M8.7
ENSG00000127364	7	141478242	141479235	4	2	20032	1.4995	0.066867	TAS2R4
ENSG00000131788	1	145575233	145586546	7	3	20032	1.4994	0.066886	PIAS3
ENSG00000125503	19	55602281	55628927	55	10	20032	1.4991	0.066922	PPP1R12C
ENSG00000065609	6	84262599	84419410	334	41	20032	1.4986	0.066983	SNAP91
ENSG00000174939	16	29911696	29931185	4	2	20032	1.4983	0.06703	ASPHD1
ENSG00000204969	5	140174444	140391929	616	58	20032	1.498	0.067068	PCDHA2
ENSG00000262633	17	45000499	45124520	257	37	20032	1.4976	0.067117	RP11-156P1.2
ENSG00000100926	14	24658349	24682679	41	13	20032	1.4976	0.067121	TM9SF1
ENSG00000254692	14	24658363	24682679	41	13	20032	1.4976	0.067121	TM9SF1
ENSG00000167207	16	50727514	50766988	51	12	20032	1.4971	0.067179	NOD2
ENSG00000171435	12	117890817	118406788	413	75	20032	1.4971	0.067186	KSR2
ENSG00000177570	8	119201698	119634234	801	106	20032	1.4962	0.067297	SAMD12
ENSG00000131044	20	30458505	30532764	44	16	20032	1.4961	0.067313	TTLL9
ENSG00000085831	1	51752930	51810788	65	21	20032	1.4957	0.067369	TTC39A
ENSG00000267168	17	74729060	74734604	15	4	20032	1.4948	0.067477	RP11-318A15.7
ENSG00000160285	21	47608055	47648738	159	29	20032	1.4947	0.067497	LSS
ENSG00000139597	13	32974861	33002315	23	14	20032	1.4946	0.067505	N4BP2L1
ENSG00000134222	1	109822178	109825808	4	2	20032	1.493	0.067722	PSRC1
ENSG00000219200	17	6915736	6917851	3	1	20032	1.4927	0.067759	RNASEK
ENSG00000138308	10	74694928	74714536	19	7	20032	1.4923	0.067811	PLA2G12B
ENSG00000183977	3	20021453	20053822	121	22	20032	1.4923	0.067816	PP2D1
ENSG00000205423	16	50058321	50070999	11	2	20032	1.4922	0.067821	CNEP1R1
ENSG00000121454	1	180199421	180249380	67	25	20032	1.4919	0.06786	LHX4
ENSG00000100364	22	45586219	45636650	193	23	20032	1.4918	0.067876	KIAA0930
ENSG00000173120	11	66886740	67025558	155	29	20032	1.4914	0.067931	KDM2A
ENSG00000187416	7	103969104	104549001	1262	165	20032	1.4911	0.067973	LHFPL3
ENSG00000060982	12	24964295	25102393	234	45	20032	1.4905	0.06804	BCAT1
ENSG00000242550	18	61564408	61603345	211	19	20032	1.49	0.068116	SERPINB10
ENSG00000099957	22	21364097	21383119	12	5	20032	1.4899	0.068122	P2RX6
ENSG00000087589	20	54987168	55034396	32	8	20032	1.4898	0.068132	CASS4
ENSG00000109133	4	41937137	41962589	34	8	20032	1.4896	0.068171	TMEM33
ENSG00000204580	6	30844198	30867933	92	17	20032	1.4887	0.06828	DDR1
ENSG00000176928	5	74323289	74326724	11	3	20032	1.4878	0.068401	GCNT4
ENSG00000153113	5	95860971	96115299	649	108	20032	1.4878	0.068403	CAST
ENSG00000127533	19	16999671	17003417	7	2	20032	1.4878	0.068406	F2RL3
ENSG00000127863	13	24144509	24250232	210	40	20032	1.4875	0.068439	TNFRSF19
ENSG00000071894	8	145618444	145634753	11	4	20032	1.4875	0.068442	CPSF1
ENSG00000106328	7	127231463	127242198	38	12	20032	1.4868	0.068533	FSCN3
ENSG00000139531	12	56390964	56400425	4	2	20032	1.4857	0.068674	SUOX
ENSG00000260970	9	122257653	122286403	33	13	20032	1.4856	0.068692	RP11-295D22.1
ENSG00000259030	1	74663919	75009666	739	71	20032	1.4855	0.068706	FPGT-TNNI3K
ENSG00000116783	1	74663947	75010112	739	71	20032	1.4855	0.068706	TNNI3K
ENSG00000159527	1	153270338	153283194	19	4	20032	1.4854	0.068713	PGLYRP3
ENSG00000164124	4	159122756	159176563	32	9	20032	1.4848	0.068798	TMEM144
ENSG00000196139	10	5077546	5149878	157	27	20032	1.4845	0.068838	AKR1C3
ENSG00000169583	9	139889087	139891255	8	2	20032	1.4841	0.068887	CLIC3
ENSG00000179195	12	124456392	124499986	65	14	20032	1.484	0.068905	ZNF664
ENSG00000198854	1	152691998	152692905	7	2	20032	1.484	0.06891	C1orf68
ENSG00000171346	17	39669995	39678781	14	4	20032	1.4836	0.068953	KRT15
ENSG00000139625	12	53874274	53893847	18	3	20032	1.483	0.069035	MAP3K12
ENSG00000136193	7	29959719	30029905	142	19	20032	1.4828	0.069065	SCRN1
ENSG00000251380	5	134779905	134783038	20	7	20032	1.4825	0.069101	C5orf20
ENSG00000116151	1	2252692	2323146	86	24	20032	1.4823	0.069133	MORN1
ENSG00000132661	20	23331373	23335414	12	4	20032	1.4817	0.069205	NXT1
ENSG00000099901	22	20103461	20114878	4	2	20032	1.4814	0.069256	RANBP1
ENSG00000175895	8	96146032	96168912	40	8	20032	1.4812	0.069277	PLEKHF2
ENSG00000138835	9	116207011	116360018	175	13	20032	1.481	0.069302	RGS3
ENSG00000206107	21	31709331	31710012	1	1	20032	1.4808	0.06933	KRTAP27-1
ENSG00000169469	1	153003678	153005376	21	2	20032	1.4808	0.069335	SPRR1B
ENSG00000182263	2	164449906	164592522	48	15	20032	1.4804	0.069383	FIGN
ENSG00000110148	11	6280966	6293357	32	4	20032	1.4801	0.069426	CCKBR
ENSG00000186714	11	32623792	32816204	873	40	20032	1.4801	0.069426	CCDC73
ENSG00000106355	7	32524951	32534895	57	15	20032	1.48	0.069432	LSM5
ENSG00000179002	1	19166093	19186176	57	9	20032	1.4798	0.069457	TAS1R2
ENSG00000103187	16	84599200	84651683	72	16	20032	1.4793	0.069532	COTL1
ENSG00000187595	17	40177594	40217383	11	4	20032	1.479	0.069572	ZNF385C
ENSG00000188056	6	41196062	41206620	65	6	20032	1.4789	0.069585	TREML4
ENSG00000135847	1	180244515	180472089	744	38	20032	1.4788	0.069596	ACBD6
ENSG00000174255	3	113953483	113956425	10	4	20032	1.4781	0.069687	ZNF80
ENSG00000178662	2	166326157	166545917	233	50	20032	1.478	0.069708	CSRNP3
ENSG00000173786	17	40118759	40129749	1	1	20032	1.4777	0.06975	CNP
ENSG00000172938	11	68747490	68748455	1	1	20032	1.4774	0.06979	MRGPRD
ENSG00000077150	10	104153867	104162281	12	5	20032	1.4767	0.069874	NFKB2
ENSG00000136504	17	47865917	47906458	18	4	20032	1.4762	0.069941	KAT7
ENSG00000169122	8	58907068	59116838	211	39	20032	1.4762	0.069946	FAM110B
ENSG00000168653	1	39491990	39500308	30	4	20032	1.4761	0.069959	NDUFS5
ENSG00000155970	8	16884747	16980153	77	19	20032	1.476	0.069969	MICU3
ENSG00000125812	20	23342787	23353700	29	9	20032	1.4758	0.070004	GZF1
ENSG00000145730	5	102089685	102366809	771	60	20032	1.4757	0.070013	PAM
ENSG00000119408	9	127019885	127115586	117	25	20032	1.4748	0.070134	NEK6
ENSG00000211456	3	45730548	45786916	190	16	20032	1.4748	0.070135	SACM1L
ENSG00000241370	6	30312908	30314661	13	6	20032	1.474	0.070243	RPP21
ENSG00000150093	10	33189247	33294720	245	45	20032	1.4735	0.070313	ITGB1
ENSG00000125813	20	21686297	21696620	4	2	20032	1.4724	0.070451	PAX1
ENSG00000197181	8	22132810	22215076	101	10	20032	1.472	0.070511	PIWIL2
ENSG00000183431	1	38422647	38456593	91	11	20032	1.472	0.070515	SF3A3
ENSG00000198162	1	117910071	118071494	294	28	20032	1.4719	0.070529	MAN1A2
ENSG00000170748	11	7110165	7112379	1	1	20032	1.4718	0.07054	RBMXL2
ENSG00000169919	7	65425671	65447301	21	4	20032	1.4717	0.070546	GUSB
ENSG00000204970	5	140165876	140391929	645	62	20032	1.4715	0.070575	PCDHA1
ENSG00000083099	6	90277863	90348472	94	25	20032	1.4704	0.070723	LYRM2
ENSG00000163961	3	196195654	196230639	81	17	20032	1.4695	0.070847	RNF168
ENSG00000144395	2	197504278	197628214	254	31	20032	1.4693	0.070875	CCDC150
ENSG00000172339	1	95439963	95538501	68	19	20032	1.4672	0.071161	ALG14
ENSG00000180592	10	21802407	21814611	7	4	20032	1.467	0.071186	SKIDA1
ENSG00000118482	6	64345725	64489229	374	16	20032	1.4665	0.071256	PHF3
ENSG00000179639	1	159259504	159278014	40	8	20032	1.4664	0.071267	FCER1A
ENSG00000204428	6	31644461	31651817	13	5	20032	1.4662	0.0713	LY6G5C
ENSG00000103404	16	23072727	23160591	240	16	20032	1.4659	0.071342	USP31
ENSG00000127125	1	42921788	42939056	58	15	20032	1.4659	0.071344	PPCS
ENSG00000268950	1	31902192	31902614	1	1	20032	1.4658	0.07135	AC114494.1
ENSG00000116981	1	40124793	40137710	11	6	20032	1.4655	0.071398	NT5C1A
ENSG00000147588	8	82352561	82359758	21	7	20032	1.4648	0.071492	PMP2
ENSG00000113273	5	78073032	78281910	293	47	20032	1.4641	0.07159	ARSB
ENSG00000066427	14	92524896	92572965	252	11	20032	1.4637	0.071642	ATXN3
ENSG00000172464	11	56408942	56409947	1	1	20032	1.4632	0.0717	OR5AP2
ENSG00000166257	11	123499895	123525952	26	2	20032	1.463	0.071733	SCN3B
ENSG00000166275	10	104613980	104624718	20	5	20032	1.463	0.071736	C10orf32
ENSG00000166503	15	83784320	83876770	74	15	20032	1.4628	0.071767	HDGFRP3
ENSG00000134049	18	44681413	44702745	53	4	20032	1.4624	0.071821	IER3IP1
ENSG00000175229	11	65809423	65816651	16	7	20032	1.462	0.07187	GAL3ST3
ENSG00000006377	7	96634860	96640351	3	1	20032	1.4616	0.071924	DLX6
ENSG00000149968	11	102706532	102714534	12	5	20032	1.4613	0.071962	MMP3
ENSG00000064835	3	87308554	87325737	26	5	20032	1.4606	0.072065	POU1F1
ENSG00000205363	15	74032141	74045088	14	5	20032	1.4598	0.072168	C15orf59
ENSG00000167741	17	4460222	4464113	3	2	20032	1.4595	0.07222	GGT6
ENSG00000092295	14	24718320	24733638	22	11	20032	1.4595	0.072221	TGM1
ENSG00000038427	5	82767284	82878122	182	50	20032	1.4589	0.07229	VCAN
ENSG00000267179	19	12035890	12090105	65	19	20032	1.4588	0.072304	ZNF763
ENSG00000110060	11	125763381	125773116	37	7	20032	1.4584	0.072361	PUS3
ENSG00000161939	17	6915954	6920839	4	2	20032	1.4584	0.072361	RNASEK-C17orf49
ENSG00000090674	19	7587512	7598895	9	4	20032	1.4572	0.072526	MCOLN1
ENSG00000111321	12	6484211	6500733	6	2	20032	1.4561	0.072682	LTBR
ENSG00000158169	9	97861336	98079991	150	22	20032	1.4558	0.072725	FANCC
ENSG00000257591	19	12251032	12267546	36	7	20032	1.4553	0.072788	ZNF625
ENSG00000170262	21	33664124	33687095	15	8	20032	1.4552	0.072804	MRAP
ENSG00000228607	11	113650469	113651222	1	1	20032	1.455	0.07283	CLDN25
ENSG00000149927	16	30016830	30034591	11	4	20032	1.4545	0.07291	DOC2A
ENSG00000183688	17	289769	295730	19	6	20032	1.4532	0.073087	FAM101B
ENSG00000213297	19	12242932	12267546	57	9	20032	1.4532	0.073089	ZNF625-ZNF20
ENSG00000150347	10	63661059	63856703	164	42	20032	1.4531	0.073097	ARID5B
ENSG00000105366	19	51954101	51961710	4	2	20032	1.453	0.073116	SIGLEC8
ENSG00000184371	1	110452864	110473614	15	5	20032	1.4523	0.073203	CSF1
ENSG00000136144	13	50106082	50159719	200	27	20032	1.4522	0.073217	RCBTB1
ENSG00000137106	9	37422663	37436987	14	7	20032	1.4522	0.073221	GRHPR
ENSG00000083290	17	19674142	19771249	57	12	20032	1.4514	0.073339	ULK2
ENSG00000179240	11	76092357	76125663	48	14	20032	1.4509	0.073409	RP11-111M22.2
ENSG00000164199	5	89825161	90460038	1524	111	20032	1.4508	0.073412	GPR98
ENSG00000134265	18	10525902	10552758	55	13	20032	1.4506	0.073443	NAPG
ENSG00000255692	12	120137573	120138816	4	2	20032	1.4502	0.073503	RP1-127H14.3
ENSG00000115568	2	219502639	219524378	75	18	20032	1.4496	0.073581	ZNF142
ENSG00000065413	2	197831741	198175897	528	80	20032	1.4488	0.073694	ANKRD44
ENSG00000134193	1	120336641	120354283	33	6	20032	1.448	0.073809	REG4
ENSG00000172590	14	23299088	23304246	10	3	20032	1.4479	0.07382	MRPL52
ENSG00000139151	12	18836103	18890991	87	15	20032	1.4479	0.073828	PLCZ1
ENSG00000128564	7	100805790	100808874	1	1	20032	1.4477	0.07385	VGF
ENSG00000149532	11	61170121	61197503	13	4	20032	1.4469	0.073961	CPSF7
ENSG00000043143	5	133860003	133918918	77	26	20032	1.4468	0.073971	JADE2
ENSG00000064393	7	139246316	139477577	170	33	20032	1.4466	0.073999	HIPK2
ENSG00000270181	13	103459704	103524748	128	27	20032	1.4464	0.074037	BIVM-ERCC5
ENSG00000065361	12	56473641	56497289	32	7	20032	1.4459	0.074102	ERBB3
ENSG00000139146	12	31433518	31479992	41	3	20032	1.4459	0.074106	FAM60A
ENSG00000156650	10	76585340	76792380	130	28	20032	1.4448	0.074256	KAT6B
ENSG00000168148	1	228612546	228613026	3	1	20032	1.4443	0.074321	HIST3H3
ENSG00000130560	9	138824815	138853226	26	5	20032	1.4439	0.074385	UBAC1
ENSG00000111581	12	69080514	69136785	59	10	20032	1.4438	0.074402	NUP107
ENSG00000188100	10	88780063	88784487	6	3	20032	1.4438	0.074404	FAM25A
ENSG00000117479	1	169433147	169455241	16	6	20032	1.4434	0.074459	SLC19A2
ENSG00000182732	14	72399156	73030654	1130	113	20032	1.4433	0.07447	RGS6
ENSG00000088179	2	120517207	120741394	92	17	20032	1.4428	0.074535	PTPN4
ENSG00000035928	4	39289076	39367995	120	23	20032	1.4427	0.074547	RFC1
ENSG00000165633	10	50222290	50323554	210	35	20032	1.4426	0.074567	VSTM4
ENSG00000158286	1	6265535	6281359	11	4	20032	1.4422	0.07462	RNF207
ENSG00000173175	3	123001143	123168605	260	33	20032	1.4415	0.074729	ADCY5
ENSG00000138592	15	50716577	50793280	182	27	20032	1.4412	0.074765	USP8
ENSG00000205978	14	24867992	24888494	7	3	20032	1.4409	0.074801	NYNRIN
ENSG00000184271	12	51580719	51611477	27	10	20032	1.4403	0.07489	POU6F1
ENSG00000151322	14	33404139	34273382	588	165	20032	1.4393	0.075037	NPAS3
ENSG00000120800	12	101673887	101780394	202	36	20032	1.438	0.075216	UTP20
ENSG00000117450	1	45976708	45988719	49	7	20032	1.4377	0.075259	PRDX1
ENSG00000090615	12	133345495	133405444	212	35	20032	1.4376	0.075271	GOLGA3
ENSG00000248643	11	66384097	66413940	45	13	20032	1.4375	0.075281	RBM14-RBM4
ENSG00000198690	15	31196055	31235311	123	20	20032	1.4374	0.075297	FAN1
ENSG00000035862	17	76849059	76921469	95	26	20032	1.4372	0.075327	TIMP2
ENSG00000137947	1	89318615	89357627	118	23	20032	1.4369	0.075378	GTF2B
ENSG00000155886	9	19507450	19786926	295	58	20032	1.4364	0.075446	SLC24A2
ENSG00000176244	10	15119522	15130775	46	15	20032	1.4363	0.075458	ACBD7
ENSG00000151136	12	107712190	108053419	466	85	20032	1.4363	0.075464	BTBD11
ENSG00000135775	1	230778235	230829728	75	17	20032	1.4361	0.075492	COG2
ENSG00000205328	12	55794214	55795289	4	2	20032	1.4359	0.075517	OR6C65
ENSG00000117543	1	101455179	101491644	63	10	20032	1.4359	0.07552	DPH5
ENSG00000145692	5	78407602	78428108	44	13	20032	1.4356	0.075561	BHMT
ENSG00000123159	19	14588572	14606944	8	5	20032	1.4352	0.075609	GIPC1
ENSG00000108961	17	8191815	8193410	3	1	20032	1.4352	0.075617	RANGRF
ENSG00000196778	11	4510109	4511138	1	1	20032	1.4336	0.07585	OR52K1
ENSG00000164591	5	150040436	150058927	86	5	20032	1.4335	0.075855	MYOZ3
ENSG00000120533	8	110346553	110358182	22	8	20032	1.4332	0.075894	ENY2
ENSG00000165480	13	21727734	21750741	18	5	20032	1.4328	0.075963	SKA3
ENSG00000187553	10	94821021	94828454	21	8	20032	1.4325	0.075994	CYP26C1
ENSG00000169045	5	179041179	179061785	93	23	20032	1.4315	0.076144	HNRNPH1
ENSG00000164308	5	96211643	96255420	196	10	20032	1.4311	0.0762	ERAP2
ENSG00000123096	12	26274924	26452223	294	56	20032	1.4296	0.076411	SSPN
ENSG00000163050	1	227085237	227175246	206	39	20032	1.429	0.076502	ADCK3
ENSG00000114942	2	207024309	207027652	2	1	20032	1.4283	0.076598	EEF1B2
ENSG00000158816	1	20617412	20681387	130	23	20032	1.4283	0.076609	VWA5B1
ENSG00000184984	15	34260921	34357291	303	49	20032	1.4281	0.076634	CHRM5
ENSG00000131061	20	32319463	32380075	89	16	20032	1.4279	0.076657	ZNF341
ENSG00000133561	7	150322463	150329473	29	11	20032	1.4275	0.076721	GIMAP6
ENSG00000108788	17	40719086	40725257	14	5	20032	1.4269	0.076805	MLX
ENSG00000172167	8	121457640	121554373	79	10	20032	1.4268	0.076816	MTBP
ENSG00000197892	8	28924796	29120641	418	48	20032	1.4267	0.076835	KIF13B
ENSG00000256018	6	26271146	26271612	1	1	20032	1.4264	0.07687	HIST1H3G
ENSG00000196821	6	34555065	34664636	238	22	20032	1.4264	0.076875	C6orf106
ENSG00000182836	5	41307056	41510730	358	43	20032	1.4261	0.076925	PLCXD3
ENSG00000140873	16	77281710	77469011	869	82	20032	1.4261	0.076925	ADAMTS18
ENSG00000138780	4	106629935	106768885	239	13	20032	1.4256	0.076996	GSTCD
ENSG00000269559	4	75023327	75024085	1	1	20032	1.4255	0.077	AC093677.1
ENSG00000167995	11	61717293	61732987	18	7	20032	1.4253	0.077029	BEST1
ENSG00000188782	1	26517052	26529459	78	17	20032	1.4252	0.077046	CATSPER4
ENSG00000184470	22	19863040	19929341	194	31	20032	1.4251	0.077065	TXNRD2
ENSG00000168291	3	58413357	58419584	18	4	20032	1.4243	0.077184	PDHB
ENSG00000176029	11	8941623	8954553	45	10	20032	1.4241	0.077211	C11orf16
ENSG00000135047	9	90340434	90346308	10	5	20032	1.4238	0.077258	CTSL
ENSG00000163218	1	153302596	153321316	71	6	20032	1.423	0.077364	PGLYRP4
ENSG00000187037	7	37723399	37873390	273	45	20032	1.4224	0.077448	GPR141
ENSG00000135698	16	82181403	82203831	220	18	20032	1.4222	0.077482	MPHOSPH6
ENSG00000166986	12	57869228	57911352	45	15	20032	1.4212	0.077623	MARS
ENSG00000074319	11	18489883	18548779	103	20	20032	1.4212	0.077634	TSG101
ENSG00000149273	11	75110530	75133324	39	10	20032	1.4212	0.077636	RPS3
ENSG00000240053	6	31637944	31641553	15	7	20032	1.4206	0.077721	LY6G5B
ENSG00000011638	16	21169698	21191937	32	10	20032	1.42	0.077804	TMEM159
ENSG00000135063	9	71939488	72007371	141	26	20032	1.4195	0.077877	FAM189A2
ENSG00000065054	16	2075357	2089027	9	4	20032	1.419	0.077956	SLC9A3R2
ENSG00000116774	1	114522063	114524876	3	1	20032	1.4185	0.078023	OLFML3
ENSG00000184698	11	5410607	5411664	11	3	20032	1.418	0.078095	OR51M1
ENSG00000258674	19	19627036	19646885	15	6	20032	1.4176	0.078155	CTC-260F20.3
ENSG00000250067	19	19627036	19648390	15	6	20032	1.4176	0.078155	YJEFN3
ENSG00000163254	2	208992861	208994554	2	1	20032	1.4175	0.07817	CRYGC
ENSG00000186393	17	38922490	38928414	12	5	20032	1.4175	0.078173	KRT26
ENSG00000144290	2	162280843	162841792	684	43	20032	1.4168	0.078264	SLC4A10
ENSG00000125814	20	23355159	23402125	203	32	20032	1.4165	0.078308	NAPB
ENSG00000100938	14	24701628	24708448	2	1	20032	1.4165	0.078319	GMPR2
ENSG00000163349	1	114471814	114520426	35	13	20032	1.4164	0.078323	HIPK1
ENSG00000173621	11	66624118	66627946	6	3	20032	1.4164	0.078329	LRFN4
ENSG00000160633	19	5623046	5668489	38	3	20032	1.416	0.078386	SAFB
ENSG00000108064	10	60144782	60158981	35	11	20032	1.416	0.078394	TFAM
ENSG00000186448	3	44626380	44689963	149	14	20032	1.4147	0.078574	ZNF197
ENSG00000205116	1	1361508	1363167	1	1	20032	1.4133	0.07879	TMEM88B
ENSG00000134376	1	197170592	197447585	482	51	20032	1.4126	0.078884	CRB1
ENSG00000175445	8	19759228	19824769	262	45	20032	1.4125	0.078901	LPL
ENSG00000187905	22	21400249	21418457	18	4	20032	1.4123	0.078937	AC002472.13
ENSG00000107862	10	104005289	104142656	213	18	20032	1.4119	0.078982	GBF1
ENSG00000144711	3	12938719	13114617	181	44	20032	1.4119	0.078991	IQSEC1
ENSG00000166183	14	104552016	104579098	16	4	20032	1.4115	0.079043	ASPG
ENSG00000158604	7	44617493	44621886	10	5	20032	1.4112	0.079094	TMED4
ENSG00000167280	17	77071021	77084681	39	11	20032	1.4112	0.079096	ENGASE
ENSG00000157227	14	23305766	23318236	6	3	20032	1.4111	0.079111	MMP14
ENSG00000188784	1	20246502	20250110	1	1	20032	1.411	0.07912	PLA2G2E
ENSG00000131370	3	15296360	15382875	112	29	20032	1.4107	0.07917	SH3BP5
ENSG00000138152	10	124030821	124097677	190	35	20032	1.4103	0.079221	BTBD16
ENSG00000221845	7	47694842	47701246	15	6	20032	1.4102	0.07924	C7orf65
ENSG00000206527	3	123209667	123304032	160	17	20032	1.4095	0.079341	PTPLB
ENSG00000173020	11	67033881	67054027	40	12	20032	1.4095	0.079341	ADRBK1
ENSG00000204614	6	30103885	30116512	170	13	20032	1.4092	0.079388	TRIM40
ENSG00000125447	17	73232694	73258444	88	12	20032	1.409	0.07942	GGA3
ENSG00000126705	1	27860546	27930942	7	2	20032	1.4088	0.079449	AHDC1
ENSG00000113269	5	179338651	179499118	209	32	20032	1.4088	0.079453	RNF130
ENSG00000165805	12	88373816	88427814	66	9	20032	1.4084	0.079503	C12orf50
ENSG00000007372	11	31806340	31839509	56	17	20032	1.4081	0.079545	PAX6
ENSG00000248405	22	45098113	45258586	250	59	20032	1.408	0.079567	PRR5-ARHGAP8
ENSG00000012822	12	54104903	54121529	23	5	20032	1.4079	0.079577	CALCOCO1
ENSG00000138639	4	86396267	86923823	1143	114	20032	1.4071	0.079705	ARHGAP24
ENSG00000241484	22	45098355	45258665	251	59	20032	1.4068	0.079751	ARHGAP8
ENSG00000166598	12	104323885	104347423	81	17	20032	1.4063	0.079818	HSP90B1
ENSG00000188611	10	51942538	52008370	38	5	20032	1.406	0.079869	ASAH2
ENSG00000184956	11	1012821	1036706	76	13	20032	1.4058	0.079899	MUC6
ENSG00000162897	1	207131310	207143970	39	5	20032	1.4056	0.079926	FCAMR
ENSG00000102606	13	111766906	111958084	376	37	20032	1.4055	0.079933	ARHGEF7
ENSG00000110013	11	124503009	124565603	64	15	20032	1.4054	0.079955	SIAE
ENSG00000104626	8	8859657	8974256	210	21	20032	1.4053	0.079959	ERI1
ENSG00000178381	7	1191707	1200395	30	6	20032	1.4051	0.079998	ZFAND2A
ENSG00000204393	20	31175281	31196695	6	2	20032	1.4048	0.080033	RP11-410N8.4
ENSG00000132330	2	238969530	239008054	139	21	20032	1.4048	0.080035	SCLY
ENSG00000137817	15	72533522	72565340	61	10	20032	1.4048	0.080043	PARP6
ENSG00000127831	2	219283815	219318018	58	18	20032	1.4041	0.080144	VIL1
ENSG00000180758	1	9160364	9189229	13	4	20032	1.4038	0.080196	GPR157
ENSG00000198691	1	94458393	94586688	249	45	20032	1.4034	0.080244	ABCA4
ENSG00000182768	15	90808891	90816463	10	6	20032	1.4032	0.080282	NGRN
ENSG00000091483	1	241660903	241683061	12	3	20032	1.4032	0.080284	FH
ENSG00000111305	12	13236494	13256619	5	3	20032	1.4027	0.080359	GSG1
ENSG00000203724	1	197871777	197876497	3	2	20032	1.4012	0.080577	C1orf53
ENSG00000171132	2	45878484	46415129	478	109	20032	1.4011	0.080591	PRKCE
ENSG00000260851	16	66503715	66551215	55	11	20032	1.4009	0.080624	RP11-403P17.5
ENSG00000172005	2	95691422	95719737	6	2	20032	1.4008	0.080644	MAL
ENSG00000143183	1	165696032	165796992	246	6	20032	1.4005	0.080687	TMCO1
ENSG00000164713	7	97881691	97937162	76	11	20032	1.4004	0.080691	BRI3
ENSG00000162878	2	42275160	42285668	11	4	20032	1.3999	0.080769	PKDCC
ENSG00000183682	1	39957318	39991607	20	6	20032	1.3996	0.080813	BMP8A
ENSG00000138829	5	127593601	127994878	794	57	20032	1.3996	0.080818	FBN2
ENSG00000149932	16	29952206	29984373	33	8	20032	1.3994	0.080845	TMEM219
ENSG00000165637	10	76969912	76991206	54	13	20032	1.3994	0.080849	VDAC2
ENSG00000081154	3	101292939	101313281	46	12	20032	1.399	0.080908	PCNP
ENSG00000148356	9	130213765	130265780	103	15	20032	1.399	0.080912	LRSAM1
ENSG00000006125	17	33905065	34053436	314	38	20032	1.3986	0.080967	AP2B1
ENSG00000103150	16	83932731	83949787	69	6	20032	1.3985	0.080988	MLYCD
ENSG00000140538	15	88418230	88799999	538	69	20032	1.3983	0.081014	NTRK3
ENSG00000222022	2	238330063	238333919	2	1	20032	1.3982	0.081034	AC112721.1
ENSG00000166501	16	23847322	24231932	416	77	20032	1.3979	0.081065	PRKCB
ENSG00000144214	2	99900701	99921205	43	7	20032	1.3973	0.081161	LYG1
ENSG00000172508	11	67182439	67193078	16	5	20032	1.3969	0.081217	CARNS1
ENSG00000083937	3	87276421	87304698	37	6	20032	1.3961	0.08134	CHMP2B
ENSG00000186468	5	81569177	81574396	16	5	20032	1.3959	0.081365	RPS23
ENSG00000180228	2	179296141	179316239	36	17	20032	1.3957	0.081409	PRKRA
ENSG00000116954	1	39303870	39325495	37	12	20032	1.3955	0.081439	RRAGC
ENSG00000044459	9	17134980	17503921	1266	44	20032	1.3953	0.081459	CNTLN
ENSG00000006453	7	97920963	98030380	93	16	20032	1.395	0.081508	BAIAP2L1
ENSG00000088812	20	3451687	3631769	196	21	20032	1.395	0.081508	ATRN
ENSG00000186063	1	222841355	222886552	90	20	20032	1.3943	0.081609	AIDA
ENSG00000189068	19	54544079	54567207	16	4	20032	1.3941	0.081638	VSTM1
ENSG00000139668	13	52158644	52336171	117	18	20032	1.3938	0.081684	WDFY2
ENSG00000172172	8	121393000	121457642	81	12	20032	1.3933	0.081757	MRPL13
ENSG00000090006	19	41098789	41135725	94	18	20032	1.3932	0.081778	LTBP4
ENSG00000258227	7	141627157	141646807	5	3	20032	1.3929	0.08182	CLEC5A
ENSG00000258818	14	21152259	21168761	13	3	20032	1.3921	0.081948	RNASE4
ENSG00000130427	7	100318423	100321323	7	3	20032	1.3911	0.082093	EPO
ENSG00000126882	9	134133463	134151934	13	4	20032	1.3906	0.082179	FAM78A
ENSG00000167566	12	50184929	50222533	42	11	20032	1.3905	0.082185	NCKAP5L
ENSG00000164331	5	72848160	72861511	40	8	20032	1.3903	0.082224	ANKRA2
ENSG00000197409	6	26197068	26199521	16	5	20032	1.3899	0.082282	HIST1H3D
ENSG00000106336	7	100181605	100198740	18	8	20032	1.3894	0.082356	FBXO24
ENSG00000243251	10	50723151	50747086	100	22	20032	1.3893	0.082374	PGBD3
ENSG00000101773	18	20378224	20606451	456	36	20032	1.3889	0.082427	RBBP8
ENSG00000187773	18	72102963	72125179	8	2	20032	1.3886	0.082476	FAM69C
ENSG00000132376	17	1397865	1420182	18	4	20032	1.3868	0.082748	INPP5K
ENSG00000163512	3	28356494	28390618	43	11	20032	1.3855	0.082942	AZI2
ENSG00000099284	10	71812552	71872036	41	13	20032	1.3852	0.083001	H2AFY2
ENSG00000072958	19	16308389	16346160	117	9	20032	1.3848	0.083053	AP1M1
ENSG00000132965	13	31309645	31338556	64	13	20032	1.3845	0.0831	ALOX5AP
ENSG00000156853	16	30613879	30635333	24	7	20032	1.3844	0.083117	ZNF689
ENSG00000213625	1	65886270	65901690	17	5	20032	1.3839	0.083199	LEPROT
ENSG00000093183	3	42589461	42642572	86	19	20032	1.3832	0.083306	SEC22C
ENSG00000170577	2	45232300	45236569	3	2	20032	1.3821	0.08347	SIX2
ENSG00000204386	6	31825436	31830683	8	3	20032	1.3821	0.083476	NEU1
ENSG00000221938	7	143826151	143827162	2	1	20032	1.3812	0.083616	OR2A14
ENSG00000175287	9	131683174	131704320	24	4	20032	1.3804	0.083739	PHYHD1
ENSG00000142920	1	33546705	33586131	63	5	20032	1.3802	0.08376	ADC
ENSG00000006007	16	19513015	19533467	24	5	20032	1.38	0.083794	GDE1
ENSG00000180871	2	218990012	219001976	19	6	20032	1.3799	0.083809	CXCR2
ENSG00000162813	1	220230824	220263804	38	11	20032	1.3797	0.083846	BPNT1
ENSG00000198018	10	101419263	101465997	98	13	20032	1.3792	0.08391	ENTPD7
ENSG00000112273	6	22569678	22571892	13	6	20032	1.3785	0.084025	HDGFL1
ENSG00000268975	19	41277553	41292590	20	7	20032	1.378	0.084109	MIA-RAB4B
ENSG00000204438	6	31629006	31634060	22	8	20032	1.3771	0.084241	GPANK1
ENSG00000196476	20	251504	271390	28	8	20032	1.3771	0.084241	C20orf96
ENSG00000250722	5	42799982	42887494	247	40	20032	1.3767	0.084306	SEPP1
ENSG00000168495	8	22102617	22112113	8	3	20032	1.3764	0.084355	POLR3D
ENSG00000186566	17	42472652	42580798	100	12	20032	1.3761	0.084389	GPATCH8
ENSG00000127511	19	16940211	16991164	58	13	20032	1.3749	0.084581	SIN3B
ENSG00000258838	10	50723247	50747584	101	23	20032	1.3749	0.084583	ERCC6-PGBD3
ENSG00000177432	4	89617066	89619386	1	1	20032	1.3748	0.0846	NAP1L5
ENSG00000172061	3	194075976	194090472	35	5	20032	1.3747	0.084606	LRRC15
ENSG00000059915	10	104162376	104181296	15	2	20032	1.3746	0.084626	PSD
ENSG00000183729	8	53850991	53853677	2	1	20032	1.3737	0.084768	NPBWR1
ENSG00000205045	17	33791268	33864880	97	22	20032	1.3735	0.084806	SLFN12L
ENSG00000241595	17	39405939	39406904	7	3	20032	1.3734	0.084811	KRTAP9-4
ENSG00000175040	3	142838173	142841800	8	4	20032	1.3731	0.084862	CHST2
ENSG00000164604	7	112718386	112727833	12	6	20032	1.3725	0.084951	GPR85
ENSG00000100744	14	96829814	96853625	22	6	20032	1.372	0.085026	GSKIP
ENSG00000182325	8	145579091	145583036	4	2	20032	1.3719	0.085048	FBXL6
ENSG00000105639	19	17935589	17958880	8	4	20032	1.3717	0.085082	JAK3
ENSG00000176302	11	118842417	118852001	9	3	20032	1.3717	0.085086	FOXR1
ENSG00000273045	2	99757948	99767950	34	8	20032	1.3716	0.085092	C2ORF15
ENSG00000143512	1	222695602	222721445	28	4	20032	1.3716	0.085101	HHIPL2
ENSG00000152822	6	146348782	146758734	870	55	20032	1.3701	0.08533	GRM1
ENSG00000125170	16	57505863	57521239	23	9	20032	1.3697	0.08539	DOK4
ENSG00000166037	11	95523129	95565857	95	7	20032	1.3696	0.08541	CEP57
ENSG00000159082	21	34001069	34100359	63	16	20032	1.3695	0.085421	SYNJ1
ENSG00000125124	16	56500748	56554195	113	16	20032	1.3693	0.085449	BBS2
ENSG00000185198	19	685521	695460	10	5	20032	1.369	0.085501	PRSS57
ENSG00000070269	14	56955072	57117324	247	53	20032	1.3688	0.085533	TMEM260
ENSG00000133710	5	147405246	147516852	571	45	20032	1.3684	0.085596	SPINK5
ENSG00000171928	17	18684308	18710027	6	3	20032	1.3684	0.0856	TVP23B
ENSG00000133636	12	86268073	86276770	23	3	20032	1.3679	0.085667	NTS
ENSG00000163909	1	40089825	40105617	11	5	20032	1.3677	0.085696	HEYL
ENSG00000120235	9	21349834	21351377	4	2	20032	1.3677	0.085697	IFNA6
ENSG00000141753	17	38599702	38613983	4	1	20032	1.3672	0.085775	IGFBP4
ENSG00000186367	5	129083772	129102425	28	5	20032	1.367	0.085808	KIAA1024L
ENSG00000185352	13	96743093	97485671	1301	94	20032	1.3669	0.085823	HS6ST3
ENSG00000172818	11	65554493	65564690	21	8	20032	1.3668	0.085838	OVOL1
ENSG00000163697	4	40812044	41218731	803	99	20032	1.3657	0.086022	APBB2
ENSG00000108262	17	27900487	27921072	13	5	20032	1.3656	0.086027	GIT1
ENSG00000108433	17	45000483	45105003	236	35	20032	1.3653	0.086081	GOSR2
ENSG00000100592	14	59655364	59838123	286	46	20032	1.3651	0.086113	DAAM1
ENSG00000256087	19	52534632	52598991	197	26	20032	1.365	0.086133	ZNF432
ENSG00000182022	10	125767184	125853206	45	11	20032	1.3645	0.086209	CHST15
ENSG00000139517	13	28120050	28194541	133	18	20032	1.3641	0.086276	LNX2
ENSG00000040199	16	71671738	71758604	185	27	20032	1.3637	0.086329	PHLPP2
ENSG00000138650	4	134070470	134129356	64	21	20032	1.3631	0.086433	PCDH10
ENSG00000145868	5	147763498	147822399	91	18	20032	1.3629	0.086462	FBXO38
ENSG00000155657	2	179390716	179695529	611	74	20032	1.3628	0.086465	TTN
ENSG00000118402	6	80624529	80657297	74	12	20032	1.3627	0.086487	ELOVL4
ENSG00000126001	20	34042985	34099804	129	16	20032	1.3623	0.086547	CEP250
ENSG00000101745	18	9136226	9285983	383	23	20032	1.3611	0.086735	ANKRD12
ENSG00000145864	5	160715436	160976050	484	61	20032	1.3605	0.08683	GABRB2
ENSG00000173137	8	145596790	145618457	27	6	20032	1.3605	0.086831	ADCK5
ENSG00000144354	2	174219548	174233725	16	3	20032	1.3605	0.086833	CDCA7
ENSG00000111725	12	120105558	120119435	16	4	20032	1.3603	0.086861	PRKAB1
ENSG00000143553	1	153631130	153634306	5	2	20032	1.36	0.086919	SNAPIN
ENSG00000196367	7	98475556	98610866	138	14	20032	1.359	0.087068	TRRAP
ENSG00000122257	16	24549014	24584184	31	5	20032	1.3586	0.08714	RBBP6
ENSG00000138785	4	106603784	106817143	366	15	20032	1.3585	0.087146	INTS12
ENSG00000141574	17	80278900	80291950	4	2	20032	1.3585	0.087157	SECTM1
ENSG00000130755	19	39818993	39833012	13	2	20032	1.3577	0.087275	GMFG
ENSG00000099834	11	616565	626078	53	14	20032	1.3576	0.0873	CDHR5
ENSG00000143772	1	226819391	226927024	146	29	20032	1.3574	0.087329	ITPKB
ENSG00000113594	5	38475065	38608456	74	14	20032	1.357	0.087385	LIFR
ENSG00000125637	2	113914902	113966973	28	11	20032	1.3566	0.087462	PSD4
ENSG00000168619	8	39442008	39587583	224	28	20032	1.356	0.087543	ADAM18
ENSG00000172819	12	53604354	53626764	8	4	20032	1.356	0.087552	RARG
ENSG00000132003	19	13906274	13943044	119	7	20032	1.3558	0.087584	ZSWIM4
ENSG00000215474	18	44746293	44775554	58	14	20032	1.3557	0.087595	SKOR2
ENSG00000181830	11	45825623	45834566	8	4	20032	1.3555	0.087634	SLC35C1
ENSG00000159556	15	76629065	76634817	19	8	20032	1.3542	0.087833	ISL2
ENSG00000168374	3	57557090	57583947	70	15	20032	1.3537	0.08792	ARF4
ENSG00000240344	2	201735630	201754026	38	14	20032	1.3536	0.087935	PPIL3
ENSG00000100068	22	25747385	25801344	3	1	20032	1.3536	0.087938	LRP5L
ENSG00000135298	6	69345259	70099403	1549	107	20032	1.3534	0.087959	BAI3
ENSG00000133313	18	72163051	72188366	21	4	20032	1.3533	0.087983	CNDP2
ENSG00000107872	10	104178946	104182893	2	1	20032	1.3529	0.088045	FBXL15
ENSG00000108561	17	5336097	5352150	20	8	20032	1.3527	0.088076	C1QBP
ENSG00000122417	1	86814344	86862023	87	11	20032	1.3527	0.088079	ODF2L
ENSG00000152749	13	95254157	95286899	54	10	20032	1.3507	0.088398	GPR180
ENSG00000038945	8	15965387	16424999	896	99	20032	1.3506	0.088406	MSR1
ENSG00000168010	11	72525353	72554719	18	8	20032	1.3504	0.088448	ATG16L2
ENSG00000101751	18	51795774	51847636	163	12	20032	1.3501	0.088499	POLI
ENSG00000158161	1	28296855	28415207	162	20	20032	1.35	0.08851	EYA3
ENSG00000033627	17	40610862	40674629	79	15	20032	1.3499	0.088521	ATP6V0A1
ENSG00000135390	12	54026510	54071192	152	16	20032	1.3494	0.088608	ATP5G2
ENSG00000172893	11	71139239	71163914	64	12	20032	1.3492	0.088634	DHCR7
ENSG00000126461	19	50145382	50161899	17	5	20032	1.3486	0.08873	SCAF1
ENSG00000000419	20	49551404	49575092	3	2	20032	1.3486	0.088735	DPM1
ENSG00000173431	14	21525981	21526614	2	1	20032	1.3485	0.088746	RNASE8
ENSG00000239306	11	66384053	66394818	16	7	20032	1.3472	0.088956	RBM14
ENSG00000151474	10	13685706	14504141	1118	199	20032	1.3469	0.089004	FRMD4A
ENSG00000248385	19	54573149	54584634	26	4	20032	1.3466	0.089062	TARM1
ENSG00000197111	12	53835525	53874946	49	9	20032	1.3465	0.08907	PCBP2
ENSG00000165097	6	18155560	18224084	221	37	20032	1.3462	0.089124	KDM1B
ENSG00000244038	1	20978270	20988000	24	8	20032	1.346	0.089153	DDOST
ENSG00000110801	12	122326637	122356203	29	6	20032	1.3457	0.089205	PSMD9
ENSG00000103423	16	4475806	4506776	62	14	20032	1.3457	0.089205	DNAJA3
ENSG00000129194	17	7491496	7493488	5	3	20032	1.3445	0.089388	SOX15
ENSG00000107738	10	73507316	73533255	19	10	20032	1.3442	0.089445	C10orf54
ENSG00000135951	2	99613724	99771427	380	21	20032	1.3435	0.089553	TSGA10
ENSG00000204366	6	31867384	31869769	5	3	20032	1.3429	0.089651	ZBTB12
ENSG00000214670	14	75158879	75179800	39	14	20032	1.3428	0.089676	AC007956.1
ENSG00000157240	7	90893783	90898123	5	2	20032	1.3418	0.08983	FZD1
ENSG00000165985	10	16555742	16564004	13	4	20032	1.3416	0.08986	C1QL3
ENSG00000074054	2	122095352	122407163	589	29	20032	1.3413	0.089919	CLASP1
ENSG00000146083	5	175953698	175965026	1	1	20032	1.341	0.08996	RNF44
ENSG00000140284	15	50474393	50528592	89	15	20032	1.34	0.09012	SLC27A2
ENSG00000106346	7	6144515	6201195	166	24	20032	1.3396	0.090182	USP42
ENSG00000135835	1	180882290	180920750	58	20	20032	1.3388	0.090321	KIAA1614
ENSG00000167302	17	79202077	79212891	13	3	20032	1.3388	0.090326	ENTHD2
ENSG00000206560	3	15708743	15901278	269	33	20032	1.3387	0.090333	ANKRD28
ENSG00000214860	17	18280976	18292961	32	4	20032	1.3384	0.090385	EVPLL
ENSG00000164556	7	38724946	38726637	3	2	20032	1.338	0.090449	FAM183B
ENSG00000072041	12	85253492	85307394	129	5	20032	1.337	0.09061	SLC6A15
ENSG00000066813	16	20547548	20587749	85	14	20032	1.3366	0.090671	ACSM2B
ENSG00000101489	18	34823010	35146000	412	97	20032	1.3361	0.090758	CELF4
ENSG00000151229	12	40148823	40499891	772	83	20032	1.3361	0.090763	SLC2A13
ENSG00000011347	11	61282785	61348620	12	2	20032	1.3357	0.09083	SYT7
ENSG00000072274	3	195754054	195809060	124	19	20032	1.3353	0.090888	TFRC
ENSG00000166634	18	61223393	61234244	22	5	20032	1.3353	0.090891	SERPINB12
ENSG00000223510	17	14138990	14140179	1	1	20032	1.3352	0.0909	CDRT15
ENSG00000154451	1	89724633	89738544	17	6	20032	1.3346	0.090998	GBP5
ENSG00000122786	7	134429003	134655479	185	59	20032	1.3343	0.091049	CALD1
ENSG00000269545	19	58740831	58798173	187	35	20032	1.3339	0.091115	CTD-3138B18.4
ENSG00000137868	15	74471807	74504608	48	11	20032	1.3338	0.091129	STRA6
ENSG00000145990	6	13358062	13487894	150	23	20032	1.3332	0.091233	GFOD1
ENSG00000162009	16	1122756	1131454	4	2	20032	1.333	0.091264	SSTR5
ENSG00000090339	19	10381511	10397291	14	6	20032	1.333	0.09127	ICAM1
ENSG00000069431	12	21950335	22094336	148	32	20032	1.3328	0.091297	ABCC9
ENSG00000145965	6	3982909	3984372	4	2	20032	1.3322	0.091389	C6ORF50
ENSG00000214274	14	21152336	21167130	12	3	20032	1.3322	0.091401	ANG
ENSG00000050344	7	26191860	26226745	42	13	20032	1.3321	0.091415	NFE2L3
ENSG00000182521	14	55880259	55923444	167	25	20032	1.3317	0.091483	TBPL2
ENSG00000205683	14	73086004	73360809	372	59	20032	1.3315	0.091511	DPF3
ENSG00000114166	3	20081515	20195896	316	56	20032	1.331	0.0916	KAT2B
ENSG00000203995	1	53308183	53360670	100	18	20032	1.3304	0.091697	ZYG11A
ENSG00000122420	1	78769568	79005434	400	59	20032	1.3294	0.091854	PTGFR
ENSG00000160746	3	43396351	43733086	523	40	20032	1.3292	0.091884	ANO10
ENSG00000136883	9	116848406	116861507	36	10	20032	1.329	0.091921	KIF12
ENSG00000182261	11	7980971	7986973	19	6	20032	1.3286	0.091987	NLRP10
ENSG00000117500	1	93615299	93646285	27	6	20032	1.3285	0.092002	TMED5
ENSG00000160953	19	1285890	1378430	13	4	20032	1.3285	0.09201	MUM1
ENSG00000149541	11	62382768	62389647	7	2	20032	1.3284	0.092018	B3GAT3
ENSG00000143756	1	224301789	224349749	178	27	20032	1.3282	0.09206	FBXO28
ENSG00000125944	1	23630264	23670829	42	7	20032	1.3282	0.092062	HNRNPR
ENSG00000186230	19	57946697	57956853	9	4	20032	1.328	0.092081	ZNF749
ENSG00000231887	12	11033610	11036854	10	2	20032	1.328	0.09209	PRH1
ENSG00000122678	7	44111846	44122139	23	7	20032	1.3277	0.09213	POLM
ENSG00000171984	20	5731039	5844558	106	18	20032	1.3277	0.092139	C20orf196
ENSG00000256632	12	133264635	133291498	94	19	20032	1.3262	0.092384	RP13-672B3.2
ENSG00000111911	6	126277927	126301387	1	1	20032	1.3258	0.09245	HINT3
ENSG00000173914	11	66432469	66445392	15	5	20032	1.3254	0.092512	RBM4B
ENSG00000182791	11	66357640	66360554	2	1	20032	1.3251	0.092564	CCDC87
ENSG00000087995	17	60501228	60527454	83	4	20032	1.3246	0.092644	METTL2A
ENSG00000152672	2	71035775	71047732	51	8	20032	1.3245	0.092672	CLEC4F
ENSG00000244607	3	42734155	42814745	240	38	20032	1.3244	0.092691	CCDC13
ENSG00000198944	5	132149033	132152488	5	2	20032	1.3243	0.092695	SOWAHA
ENSG00000062370	19	44830708	44871377	102	19	20032	1.3243	0.092705	ZNF112
ENSG00000105866	7	21467652	21554440	152	23	20032	1.3239	0.092775	SP4
ENSG00000268242	11	11747060	11747257	1	1	20032	1.3235	0.09284	AC131935.1
ENSG00000109576	4	170981373	171012850	30	9	20032	1.3228	0.092956	AADAT
ENSG00000156265	21	30449792	30548210	251	38	20032	1.3224	0.093018	MAP3K7CL
ENSG00000173156	11	66824289	66839484	17	6	20032	1.3223	0.093029	RHOD
ENSG00000163347	3	190023490	190040264	31	12	20032	1.3215	0.093164	CLDN1
ENSG00000149100	11	32605344	32627808	81	21	20032	1.3214	0.093186	EIF3M
ENSG00000155229	10	99218081	99258551	47	11	20032	1.3212	0.093222	MMS19
ENSG00000091704	7	130020180	130027955	20	5	20032	1.3199	0.093439	CPA1
ENSG00000196793	10	44051792	44070066	32	8	20032	1.3193	0.093533	ZNF239
ENSG00000167641	19	38741877	38747231	6	3	20032	1.319	0.093592	PPP1R14A
ENSG00000270316	10	104614029	104661656	135	12	20032	1.3187	0.093635	C10orf32-ASMT
ENSG00000102468	13	47405685	47471169	135	30	20032	1.3183	0.093698	HTR2A
ENSG00000055163	5	156693089	156822606	345	35	20032	1.3182	0.093714	CYFIP2
ENSG00000256683	19	52467596	52490109	73	17	20032	1.3179	0.093773	ZNF350
ENSG00000149357	11	71796941	71814433	19	6	20032	1.3178	0.093779	LAMTOR1
ENSG00000204682	10	21781587	21786191	5	2	20032	1.3178	0.09379	CASC10
ENSG00000057252	1	179262925	179327815	231	22	20032	1.3178	0.093793	SOAT1
ENSG00000180708	1	158389718	158390656	10	3	20032	1.3176	0.093815	OR10K2
ENSG00000197265	8	30435835	30515768	148	28	20032	1.3175	0.093842	GTF2E2
ENSG00000161980	16	96407	103628	1	1	20032	1.3173	0.09387	POLR3K
ENSG00000142661	1	24382525	24438665	169	29	20032	1.3171	0.093897	MYOM3
ENSG00000267216	19	58790332	58826563	60	16	20032	1.3166	0.093987	AC010642.1
ENSG00000137218	6	41737914	41754280	11	6	20032	1.3163	0.094031	FRS3
ENSG00000100373	22	45680863	45691755	8	3	20032	1.3153	0.094207	UPK3A
ENSG00000183579	22	29279580	29453475	285	33	20032	1.3144	0.094362	ZNRF3
ENSG00000104714	8	564746	688106	424	60	20032	1.3142	0.094385	ERICH1
ENSG00000115233	2	162164549	162268228	87	11	20032	1.3139	0.094434	PSMD14
ENSG00000008513	8	134467091	134584183	94	32	20032	1.3137	0.094476	ST3GAL1
ENSG00000173250	5	145892666	145895753	4	2	20032	1.3136	0.094484	GPR151
ENSG00000102978	16	57496299	57505922	10	6	20032	1.313	0.094587	POLR2C
ENSG00000205745	7	36118694	36125346	9	3	20032	1.3129	0.094607	PP13004
ENSG00000174652	19	9523272	9546254	59	8	20032	1.3129	0.094611	ZNF266
ENSG00000173653	11	66610306	66614017	5	3	20032	1.3122	0.094722	RCE1
ENSG00000154319	8	11278972	11332224	131	25	20032	1.3122	0.094733	FAM167A
ENSG00000011295	17	15902694	15948329	81	17	20032	1.3119	0.09478	TTC19
ENSG00000119632	14	94594116	94596590	1	1	20032	1.3118	0.09479	IFI27L2
ENSG00000267140	18	33023835	33077904	70	19	20032	1.3113	0.094884	RP11-322E11.6
ENSG00000134247	1	117452679	117532980	135	29	20032	1.3106	0.094995	PTGFRN
ENSG00000177150	18	13663346	13726662	130	16	20032	1.3102	0.095063	FAM210A
ENSG00000004142	17	26673659	26684545	42	4	20032	1.3101	0.095081	POLDIP2
ENSG00000161179	22	21982378	21984353	2	1	20032	1.3093	0.095224	YDJC
ENSG00000205085	7	128312342	128326929	56	7	20032	1.3089	0.095281	FAM71F2
ENSG00000141002	16	89940000	89977792	94	10	20032	1.3086	0.095341	TCF25
ENSG00000161547	17	74730197	74733456	4	2	20032	1.3084	0.095372	SRSF2
ENSG00000254440	6	138537129	138539627	10	2	20032	1.3082	0.095395	PBOV1
ENSG00000120322	5	140557371	140560081	19	9	20032	1.308	0.09544	PCDHB8
ENSG00000171540	5	76924538	76935513	10	2	20032	1.3074	0.095537	OTP
ENSG00000067533	1	218458629	218511325	89	8	20032	1.3074	0.095544	RRP15
ENSG00000121350	12	21590549	21623300	258	13	20032	1.3059	0.095798	PYROXD1
ENSG00000183470	7	132333553	132413528	168	39	20032	1.3058	0.095818	AC009365.3
ENSG00000174279	2	176942200	176948641	3	2	20032	1.3057	0.095832	EVX2
ENSG00000170788	10	82095861	82116511	29	7	20032	1.3055	0.09586	DYDC1
ENSG00000198429	19	11998599	12025144	23	8	20032	1.3051	0.095934	ZNF69
ENSG00000172336	7	100303676	100305118	1	1	20032	1.3049	0.09596	POP7
ENSG00000143771	1	224544552	224567161	28	9	20032	1.3049	0.095972	CNIH4
ENSG00000183808	8	94741584	94753245	11	2	20032	1.3045	0.096035	RBM12B
ENSG00000112167	6	39071840	39082965	10	5	20032	1.304	0.096114	SAYSD1
ENSG00000177030	11	644233	706715	205	30	20032	1.3037	0.09616	DEAF1
ENSG00000166148	12	63539014	63544722	10	2	20032	1.3036	0.096193	AVPR1A
ENSG00000163710	3	142534764	142608045	66	22	20032	1.3026	0.096357	PCOLCE2
ENSG00000268838	15	78830023	78831288	1	1	20032	1.3024	0.09639	AC027228.1
ENSG00000256950	12	122326715	122359376	31	6	20032	1.3022	0.09642	RP11-87C12.2
ENSG00000154252	2	242716240	242743623	15	2	20032	1.3013	0.096579	GAL3ST2
ENSG00000008324	3	42623332	42636606	16	7	20032	1.301	0.096636	SS18L2
ENSG00000083842	19	58790317	58807254	55	13	20032	1.3005	0.096711	ZNF8
ENSG00000273439	19	58790318	58807254	55	13	20032	1.3005	0.096711	ZNF8
ENSG00000120742	3	150259781	150321015	140	20	20032	1.3002	0.096758	SERP1
ENSG00000164118	4	175204828	175254531	67	17	20032	1.2999	0.096819	CEP44
ENSG00000153230	1	247901917	247902861	4	2	20032	1.2989	0.096985	OR14K1
ENSG00000166349	11	36532259	36614706	180	30	20032	1.2988	0.097004	RAG1
ENSG00000130731	16	684429	686358	1	1	20032	1.2987	0.09702	C16orf13
ENSG00000242221	19	43568363	43587197	13	1	20032	1.2983	0.097093	PSG2
ENSG00000140694	16	14529558	14726585	184	11	20032	1.298	0.097138	PARN
ENSG00000109079	17	26662628	26674035	30	4	20032	1.298	0.097146	TNFAIP1
ENSG00000167244	11	2150342	2170833	26	10	20032	1.2972	0.097278	IGF2
ENSG00000170421	12	53290977	53343738	67	19	20032	1.2971	0.097303	KRT8
ENSG00000099219	9	5765076	5833117	191	28	20032	1.2969	0.097324	ERMP1
ENSG00000077458	11	95502106	95523573	27	3	20032	1.2968	0.097346	FAM76B
ENSG00000187714	10	50818347	50820765	2	1	20032	1.2967	0.097371	SLC18A3
ENSG00000144230	2	128403439	128410213	8	4	20032	1.2956	0.097558	GPR17
ENSG00000109083	17	26655352	26662515	8	4	20032	1.2953	0.097617	IFT20
ENSG00000241106	6	32780540	32784825	33	9	20032	1.2952	0.097618	HLA-DOB
ENSG00000140092	14	92335756	92414331	50	15	20032	1.295	0.097666	FBLN5
ENSG00000172456	1	59762310	60233347	985	93	20032	1.2949	0.097674	FGGY
ENSG00000146049	6	24357131	24358512	2	1	20032	1.2948	0.097693	KAAG1
ENSG00000090565	16	475619	573011	99	17	20032	1.2941	0.097824	RAB11FIP3
ENSG00000132471	17	73841780	73852588	29	13	20032	1.2934	0.09793	WBP2
ENSG00000175324	8	38020839	38034248	23	7	20032	1.2934	0.097945	LSM1
ENSG00000184584	5	138855119	138862520	7	3	20032	1.2929	0.098029	TMEM173
ENSG00000167419	17	56295909	56345879	57	9	20032	1.2926	0.098073	LPO
ENSG00000172428	2	241065980	241076224	10	3	20032	1.2918	0.098205	MYEOV2
ENSG00000116793	1	114239453	114302111	123	18	20032	1.2918	0.098214	PHTF1
ENSG00000131126	19	43905648	43922763	36	7	20032	1.2914	0.098275	TEX101
ENSG00000121406	19	58038693	58068910	58	10	20032	1.2913	0.0983	ZNF549
ENSG00000155530	7	133812052	133949343	363	24	20032	1.2911	0.098331	LRGUK
ENSG00000147905	9	37120536	37358146	290	33	20032	1.2899	0.098544	ZCCHC7
ENSG00000005001	16	2902728	2908171	8	3	20032	1.2899	0.098544	PRSS22
ENSG00000196872	2	99410309	99552722	212	36	20032	1.2887	0.098753	KIAA1211L
ENSG00000166450	15	55903744	56035288	278	50	20032	1.2885	0.098789	PRTG
ENSG00000151240	10	320130	735683	728	49	20032	1.2885	0.09879	DIP2C
ENSG00000197121	2	197697728	197792520	177	15	20032	1.2882	0.098835	PGAP1
ENSG00000184599	1	113263041	113269857	6	3	20032	1.2882	0.098838	FAM19A3
ENSG00000141448	18	19749404	19782491	12	6	20032	1.288	0.098868	GATA6
ENSG00000112578	6	41888926	41900784	28	12	20032	1.2879	0.098887	BYSL
ENSG00000127366	7	141490017	141491166	5	2	20032	1.2878	0.098909	TAS2R5
ENSG00000158747	1	19967048	19984945	30	14	20032	1.2878	0.098914	NBL1
ENSG00000157330	1	12806163	12823847	28	5	20032	1.2877	0.098922	C1orf158
ENSG00000137364	6	18128542	18155305	94	18	20032	1.2873	0.098993	TPMT
ENSG00000169918	15	31775329	32162992	982	56	20032	1.2873	0.098999	OTUD7A
ENSG00000166569	18	56942388	56985881	100	18	20032	1.287	0.099051	CPLX4
ENSG00000229117	12	56510370	56511727	2	1	20032	1.2868	0.099087	RPL41
ENSG00000102882	16	30125426	30134827	9	4	20032	1.2866	0.099124	MAPK3
ENSG00000152782	10	91342745	91405215	139	14	20032	1.2865	0.099129	PANK1
ENSG00000149926	16	30035748	30064299	47	10	20032	1.2865	0.099129	FAM57B
ENSG00000141337	17	66255323	66418872	150	30	20032	1.2863	0.099162	ARSG
ENSG00000206557	3	32859510	32939318	70	21	20032	1.2862	0.099195	TRIM71
ENSG00000087263	16	56485402	56513012	57	9	20032	1.286	0.099215	OGFOD1
ENSG00000180257	19	53430388	53466164	8	2	20032	1.2854	0.099323	ZNF816
ENSG00000221874	19	53431728	53466076	8	2	20032	1.2854	0.099323	ZNF321P
ENSG00000135144	12	113494514	113535833	35	11	20032	1.2853	0.099347	DTX1
ENSG00000133250	19	8575462	8579048	15	2	20032	1.2849	0.099411	ZNF414
ENSG00000170465	12	52862300	52867569	36	6	20032	1.2848	0.09943	KRT6C
ENSG00000182606	3	42055294	42267381	499	57	20032	1.2845	0.099491	TRAK1
ENSG00000168297	3	58318607	58411748	587	36	20032	1.2835	0.099663	PXK
ENSG00000119973	10	120352916	120355160	3	2	20032	1.2834	0.099671	PRLHR
ENSG00000161638	12	54789045	54813244	41	5	20032	1.2833	0.099687	ITGA5
ENSG00000140262	15	57210821	57591479	925	42	20032	1.283	0.099741	TCF12
ENSG00000100911	14	24612574	24616779	3	2	20032	1.2828	0.099784	PSME2
ENSG00000172348	6	46188475	46459709	230	25	20032	1.2819	0.09994	RCAN2
ENSG00000071051	2	106361354	106510730	321	43	20032	1.2818	0.099961	NCK2
ENSG00000174669	11	66129992	66139685	15	3	20032	1.281	0.1001	SLC29A2
ENSG00000196458	12	133498019	133532892	12	4	20032	1.2808	0.10013	ZNF605
ENSG00000070886	1	22890057	22930087	63	11	20032	1.2807	0.10015	EPHA8
ENSG00000124575	6	26234440	26235216	4	2	20032	1.2805	0.10018	HIST1H1D
ENSG00000137269	6	53659295	53788919	268	32	20032	1.2805	0.10018	LRRC1
ENSG00000267988	7	45902684	45906045	7	2	20032	1.2804	0.10021	AC096582.1
ENSG00000071054	2	102313312	102511149	443	40	20032	1.2801	0.10026	MAP4K4
ENSG00000142623	1	17531621	17572500	20	10	20032	1.2797	0.10032	PADI1
ENSG00000123684	1	211916799	212004114	92	15	20032	1.2796	0.10034	LPGAT1
ENSG00000213132	3	187896331	187898598	8	2	20032	1.2796	0.10034	AC022498.1
ENSG00000232748	16	31072813	31073451	2	1	20032	1.2796	0.10034	ZNF668
ENSG00000091039	12	76745577	76953589	406	32	20032	1.279	0.10044	OSBPL8
ENSG00000125434	17	8191081	8198661	13	5	20032	1.2785	0.10053	SLC25A35
ENSG00000186094	1	48998527	50489585	1245	80	20032	1.2775	0.10071	AGBL4
ENSG00000143032	1	91177096	91182794	9	5	20032	1.2773	0.10074	BARHL2
ENSG00000161326	17	35849937	35873603	35	9	20032	1.2773	0.10074	DUSP14
ENSG00000198131	19	58739960	58788815	145	29	20032	1.2773	0.10075	ZNF544
ENSG00000134061	5	66478103	66492627	36	8	20032	1.2772	0.10077	CD180
ENSG00000172137	16	71392616	71424341	95	22	20032	1.2767	0.10086	CALB2
ENSG00000134531	12	13349650	13369708	13	4	20032	1.2766	0.10088	EMP1
ENSG00000242852	19	12571998	12624668	34	7	20032	1.276	0.10098	ZNF709
ENSG00000214435	10	104629273	104661656	103	10	20032	1.2754	0.10108	AS3MT
ENSG00000148343	9	131798900	131834361	45	7	20032	1.2754	0.10109	FAM73B
ENSG00000099810	9	21802542	21931646	192	40	20032	1.2749	0.10117	MTAP
ENSG00000010219	12	4671370	4723325	92	28	20032	1.2749	0.10118	DYRK4
ENSG00000251569	2	170335990	170382432	159	16	20032	1.2744	0.10125	RP11-724O16.1
ENSG00000132622	20	3713314	3733758	7	3	20032	1.2744	0.10126	HSPA12B
ENSG00000158417	2	99953816	100017789	144	16	20032	1.2743	0.10128	EIF5B
ENSG00000182952	6	26538633	26546482	14	3	20032	1.2742	0.1013	HMGN4
ENSG00000204435	6	31633013	31638120	13	6	20032	1.2741	0.10131	CSNK2B
ENSG00000185669	16	88744090	88752901	8	3	20032	1.274	0.10134	SNAI3
ENSG00000269920	10	97733786	97792432	64	14	20032	1.2738	0.10137	RP11-690P14.4
ENSG00000188649	10	97733786	97792441	64	14	20032	1.2738	0.10137	CC2D2B
ENSG00000014257	3	132036211	132087142	77	15	20032	1.2737	0.10138	ACPP
ENSG00000105404	19	42460833	42463542	5	1	20032	1.2734	0.10144	RABAC1
ENSG00000187513	1	35258599	35261348	13	5	20032	1.2732	0.10148	GJA4
ENSG00000168298	6	26156559	26157343	1	1	20032	1.2731	0.1015	HIST1H1E
ENSG00000153391	18	33032194	33077955	65	18	20032	1.273	0.10151	INO80C
ENSG00000072694	1	161551101	161648444	8	3	20032	1.2725	0.1016	FCGR2B
ENSG00000121577	3	119355304	119384171	74	13	20032	1.2721	0.10167	POPDC2
ENSG00000116117	2	205410516	206484886	1781	157	20032	1.272	0.10169	PARD3B
ENSG00000134874	13	96230457	96296957	158	25	20032	1.271	0.10186	DZIP1
ENSG00000258417	8	133036467	133097902	210	41	20032	1.2708	0.1019	OC90
ENSG00000111262	12	5019071	5040527	21	7	20032	1.2705	0.10196	KCNA1
ENSG00000250091	12	124410971	124419531	22	4	20032	1.2704	0.10198	DNAH10OS
ENSG00000203301	1	2143360	2145620	1	1	20032	1.2702	0.102	AL590822.1
ENSG00000124508	6	26383324	26395102	64	12	20032	1.2701	0.10203	BTN2A2
ENSG00000186115	19	15988833	16008930	54	14	20032	1.27	0.10204	CYP4F2
ENSG00000132507	17	7210318	7215774	8	4	20032	1.2697	0.1021	EIF5A
ENSG00000143149	1	165631453	165668100	170	25	20032	1.2693	0.10217	ALDH9A1
ENSG00000167977	16	2732476	2759031	17	5	20032	1.2691	0.10221	KCTD5
ENSG00000187091	3	38048987	38071253	51	9	20032	1.2684	0.10233	PLCD1
ENSG00000174529	1	205052258	205053645	5	2	20032	1.2683	0.10235	TMEM81
ENSG00000145725	5	102455853	102548500	209	21	20032	1.268	0.1024	PPIP5K2
ENSG00000155330	16	46830519	46865323	28	4	20032	1.2678	0.10243	C16orf87
ENSG00000163093	2	170335688	170382432	162	17	20032	1.2675	0.10248	BBS5
ENSG00000185467	7	98771197	98805129	149	13	20032	1.2676	0.10248	KPNA7
ENSG00000106258	7	99245817	99277621	75	21	20032	1.2675	0.10249	CYP3A5
ENSG00000123094	12	26111962	26232825	367	45	20032	1.2673	0.10253	RASSF8
ENSG00000164326	5	71014990	71016875	3	2	20032	1.2666	0.10265	CARTPT
ENSG00000268500	19	52115344	52150142	21	5	20032	1.2666	0.10265	SIGLEC5
ENSG00000164821	8	6793344	6795860	2	1	20032	1.2666	0.10266	DEFA4
ENSG00000148655	10	77360998	78319925	1231	150	20032	1.2666	0.10266	C10orf11
ENSG00000133392	16	15797029	15950890	265	50	20032	1.2664	0.10268	MYH11
ENSG00000158411	2	99777890	99797521	66	12	20032	1.2663	0.10271	MITD1
ENSG00000142765	1	27668513	27680421	7	3	20032	1.2655	0.10284	SYTL1
ENSG00000048392	8	103216730	103251346	49	6	20032	1.2651	0.10293	RRM2B
ENSG00000100918	14	24641062	24649463	13	4	20032	1.2649	0.10296	REC8
ENSG00000118514	6	135238528	135271260	49	9	20032	1.2647	0.10298	ALDH8A1
ENSG00000196715	7	65338254	65424550	107	5	20032	1.2645	0.10302	VKORC1L1
ENSG00000188404	1	169659808	169680839	82	16	20032	1.2641	0.1031	SELL
ENSG00000107611	10	16865963	17171830	587	92	20032	1.2638	0.10315	CUBN
ENSG00000122574	7	29846102	29956682	265	58	20032	1.2636	0.10319	WIPF3
ENSG00000157954	7	5229819	5273457	69	7	20032	1.2635	0.10321	WIPI2
ENSG00000127329	12	70910630	71031220	191	41	20032	1.2631	0.10328	PTPRB
ENSG00000196262	7	44836279	44864163	30	9	20032	1.2629	0.10331	PPIA
ENSG00000174417	8	110098850	110131813	50	17	20032	1.2624	0.1034	TRHR
ENSG00000135362	11	36317838	36486754	284	63	20032	1.2612	0.10362	PRR5L
ENSG00000168404	16	74705753	74734858	40	9	20032	1.2612	0.10362	MLKL
ENSG00000231738	12	85408094	85430055	22	7	20032	1.261	0.10365	TSPAN19
ENSG00000197416	8	82437216	82443613	21	5	20032	1.261	0.10366	FABP12
ENSG00000243509	20	62328021	62330037	7	1	20032	1.2607	0.1037	TNFRSF6B
ENSG00000128276	22	32750872	32757148	53	7	20032	1.2605	0.10375	RFPL3
ENSG00000145982	6	5261277	5771813	691	110	20032	1.26	0.10384	FARS2
ENSG00000258928	14	52382863	52385289	4	2	20032	1.2593	0.10396	RP11-463J10.2
ENSG00000104324	8	97657455	98161882	706	52	20032	1.259	0.10401	CPQ
ENSG00000120616	10	32556679	32667726	419	41	20032	1.2589	0.10403	EPC1
ENSG00000186010	19	19626545	19644285	18	8	20032	1.2589	0.10403	NDUFA13
ENSG00000135902	2	233390703	233401377	16	4	20032	1.2588	0.10405	CHRND
ENSG00000095485	10	101992055	102027437	126	18	20032	1.2584	0.10413	CWF19L1
ENSG00000100575	14	58875212	58894332	13	4	20032	1.2583	0.10413	TIMM9
ENSG00000078114	10	21068902	21463116	556	102	20032	1.2578	0.10423	NEBL
ENSG00000135953	2	103332299	103353347	34	4	20032	1.2572	0.10434	MFSD9
ENSG00000144136	2	113403434	113421404	18	6	20032	1.2572	0.10434	SLC20A1
ENSG00000143248	1	163080911	163291577	314	30	20032	1.2568	0.10441	RGS5
ENSG00000163430	3	120111140	120170100	125	32	20032	1.2567	0.10444	FSTL1
ENSG00000032444	19	7598890	7626650	55	8	20032	1.2565	0.10446	PNPLA6
ENSG00000070601	9	37650997	37746901	220	50	20032	1.2565	0.10447	FRMPD1
ENSG00000002016	12	1021243	1099219	131	19	20032	1.2558	0.10459	RAD52
ENSG00000214212	19	10947251	10980466	14	6	20032	1.2556	0.10463	C19orf38
ENSG00000029639	6	155578643	155635627	205	25	20032	1.2554	0.10466	TFB1M
ENSG00000169738	17	79993012	79995608	13	2	20032	1.2553	0.10469	DCXR
ENSG00000116396	1	110753965	110825722	35	11	20032	1.2552	0.1047	KCNC4
ENSG00000129255	17	7486847	7496107	10	5	20032	1.2552	0.10471	MPDU1
ENSG00000111912	6	126102307	126252266	226	45	20032	1.2539	0.10494	NCOA7
ENSG00000105991	7	27132612	27135615	1	1	20032	1.2536	0.105	HOXA1
ENSG00000155792	8	120885957	121063152	749	39	20032	1.2534	0.10502	DEPTOR
ENSG00000010626	12	6982733	7023407	3	1	20032	1.2531	0.10508	LRRC23
ENSG00000173227	11	66774249	66818334	82	10	20032	1.2528	0.10513	SYT12
ENSG00000119333	9	131395940	131419066	44	11	20032	1.2523	0.10522	WDR34
ENSG00000189320	7	135413096	135433594	19	6	20032	1.2523	0.10523	FAM180A
ENSG00000168748	16	66878282	66888056	15	5	20032	1.2518	0.10531	CA7
ENSG00000121104	17	47787694	47866542	35	12	20032	1.2516	0.10535	FAM117A
ENSG00000214643	6	49913814	49917157	6	3	20032	1.2516	0.10536	DEFB133
ENSG00000114853	3	42695176	42709072	16	8	20032	1.2515	0.10537	ZBTB47
ENSG00000162645	1	89571815	89616139	129	17	20032	1.2514	0.10539	GBP2
ENSG00000181552	14	21236586	21239107	8	2	20032	1.2512	0.10543	EDDM3B
ENSG00000180530	21	16333556	16437321	148	29	20032	1.2502	0.10562	NRIP1
[truncated: 15,101 more rows]

## Sheet: S5.CrossAncestry_OUD_GeneBased
GENE	CHR	START	STOP	NSNPS	NPARAM	N	ZSTAT	P	SYMBOL
ENSG00000140564	15	91411822	91426688	1	1	77023	5.2934	6.004e-08	FURIN
ENSG00000112038	6	154331631	154568001	407	48	77023	5.1787	1.117e-07	OPRM1
ENSG00000122986	12	111065646	111142755	48	4	77023	4.5079	3.2732e-06	HVCN1
ENSG00000122971	12	121163538	121177811	8	2	77023	4.4081	5.2151e-06	ACADS
ENSG00000196141	2	201170604	201346986	193	24	77023	4.3179	7.8745e-06	SPATS2L
ENSG00000204852	12	111051832	111087235	12	2	77023	4.2943	8.7627e-06	TCTN1
ENSG00000120694	13	31710762	31736525	18	2	77023	4.2006	1.3313e-05	HSPH1
ENSG00000136935	9	127640646	127710771	52	5	77023	4.1545	1.6299e-05	GOLGA1
ENSG00000174437	12	110718561	110788898	21	2	77023	4.1228	1.8713e-05	ATP2A2
ENSG00000186298	12	111157485	111180744	23	3	77023	4.0999	2.0666e-05	PPP1CC
ENSG00000111237	12	110928902	110939922	4	1	77023	4.0707	2.3436e-05	VPS29
ENSG00000185352	13	96743093	97485671	872	79	77023	4.0535	2.5227e-05	HS6ST3
ENSG00000140718	16	53737875	54155853	404	49	77023	4.0456	2.6098e-05	FTO
ENSG00000243667	2	68350068	68384692	32	5	77023	3.9308	4.2334e-05	WDR92
ENSG00000196510	12	110810705	110841535	31	2	77023	3.786	7.6541e-05	ANAPC7
ENSG00000068796	5	61601989	61833076	332	20	77023	3.7848	7.6902e-05	KIF2A
ENSG00000073598	17	33448598	33457751	7	2	77023	3.781	7.811e-05	FNDC8
ENSG00000162419	1	28995244	29045865	35	2	77023	3.7501	8.8382e-05	GMEB1
ENSG00000175970	12	121148238	121161443	9	2	77023	3.7424	9.1127e-05	UNC119B
ENSG00000204856	12	110906169	110928190	13	2	77023	3.7254	9.7509e-05	FAM216A
ENSG00000196850	12	110969120	111021125	16	3	77023	3.715	0.00010161	PPTC7
ENSG00000111231	12	110890289	110907073	13	3	77023	3.6956	0.00010968	GPN3
ENSG00000122970	12	110562140	110656602	10	3	77023	3.6939	0.00011043	IFT81
ENSG00000079102	8	92967203	93115514	38	1	77023	3.6821	0.00011568	RUNX1T1
ENSG00000136950	9	127624409	127640003	10	2	77023	3.6748	0.00011902	ARPC5L
ENSG00000109586	4	174089904	174245118	78	10	77023	3.6742	0.00011928	GALNT7
ENSG00000111229	12	110872630	110888227	11	2	77023	3.6736	0.0001196	ARPC3
ENSG00000115286	19	1383526	1395583	9	2	77023	3.6649	0.0001237	NDUFS7
ENSG00000183011	17	7760003	7788556	37	5	77023	3.6611	0.00012559	LSMD1
ENSG00000198492	1	29063133	29096287	26	3	77023	3.6374	0.0001377	YTHDF2
ENSG00000174456	12	110465872	110511491	39	4	77023	3.6193	0.00014769	C12orf76
ENSG00000175595	16	14014014	14046202	15	4	77023	3.6059	0.00015553	ERCC4
ENSG00000162402	1	55532032	55680786	78	6	77023	3.5904	0.00016509	USP24
ENSG00000119414	9	127908852	127952218	59	5	77023	3.5893	0.00016579	PPP6C
ENSG00000149923	16	30087299	30096698	3	1	77023	3.5857	0.00016807	PPP4C
ENSG00000135334	6	88384790	88411927	48	6	77023	3.5856	0.00016818	AKIRIN2
ENSG00000086200	5	61699799	61924409	239	14	77023	3.5664	0.00018094	IPO11
ENSG00000149929	16	30003645	30007757	1	1	77023	3.5606	0.000185	HIRIP3
ENSG00000101216	20	62218955	62258394	70	7	77023	3.5548	0.00018915	GMEB2
ENSG00000087053	11	95566046	95658479	148	13	77023	3.5158	0.00021918	MTMR2
ENSG00000107862	10	104005289	104142656	113	11	77023	3.5092	0.0002247	GBF1
ENSG00000116329	1	29138654	29190208	100	13	77023	3.4949	0.00023712	OPRD1
ENSG00000064489	19	19256376	19302967	55	6	77023	3.4725	0.00025782	MEF2BNB-MEF2B
ENSG00000213999	19	19256377	19303400	55	6	77023	3.4725	0.00025782	MEF2B
ENSG00000177352	3	49199968	49203754	3	1	77023	3.4521	0.00027814	CCDC71
ENSG00000129933	19	19431490	19469563	49	6	77023	3.4475	0.00028286	MAU2
ENSG00000136918	9	127615755	127620160	5	1	77023	3.4273	0.00030483	WDR38
ENSG00000168653	1	39491990	39500308	18	1	77023	3.4272	0.00030498	NDUFS5
ENSG00000136531	2	166095912	166248818	237	19	77023	3.4088	0.00032627	SCN2A
ENSG00000136942	9	127620159	127624260	3	1	77023	3.3956	0.00034245	RPL35
ENSG00000179029	17	8076555	8079717	4	2	77023	3.3847	0.00035629	TMEM107
ENSG00000178645	10	50887697	50918307	27	3	77023	3.3826	0.00035908	C10orf53
ENSG00000166167	10	103113820	103317078	251	8	77023	3.3791	0.00036365	BTRC
ENSG00000236980	3	49215065	49229291	13	3	77023	3.3688	0.00037744	C3orf84
ENSG00000149294	11	112831997	113149158	272	27	77023	3.3584	0.00039201	NCAM1
ENSG00000124140	20	44650356	44688784	79	8	77023	3.3449	0.00041158	SLC12A5
ENSG00000157601	21	42792231	42831141	90	9	77023	3.3442	0.00041264	MX1
ENSG00000149926	16	30035748	30064299	5	2	77023	3.3437	0.00041337	FAM57B
ENSG00000107829	10	103370423	103455052	53	5	77023	3.3419	0.00041602	FBXW4
ENSG00000170430	10	131265448	131566271	591	36	77023	3.3353	0.00042599	MGMT
ENSG00000105705	19	19386827	19431653	48	7	77023	3.3115	0.00046392	SUGP1
ENSG00000183150	12	12813825	12849141	23	7	77023	3.3023	0.0004794	GPR19
ENSG00000003393	2	202565277	202645912	184	16	77023	3.2997	0.00048391	ALS2
ENSG00000273398	2	68358370	68488362	162	10	77023	3.2991	0.00048505	RP11-474G23.1
ENSG00000225399	3	49297518	49298744	2	1	77023	3.2964	0.00048958	RP11-3B7.1
ENSG00000136933	9	127962821	127996437	34	6	77023	3.2886	0.0005034	RABEPK
ENSG00000185774	4	20730239	21950422	1744	155	77023	3.2832	0.00051324	KCNIP4
ENSG00000164073	4	128838960	128887150	1	1	77023	3.256	0.0005649	MFSD8
ENSG00000149925	16	30064411	30081778	5	2	77023	3.2343	0.00060974	ALDOA
ENSG00000166171	10	103330317	103369425	31	4	77023	3.234	0.00061029	DPCD
ENSG00000053747	18	21269407	21535030	252	17	77023	3.2313	0.00061604	LAMA3
ENSG00000198939	5	178322895	178360213	64	5	77023	3.2302	0.00061844	ZFP2
ENSG00000204138	1	28696114	28826881	308	8	77023	3.2286	0.00062192	PHACTR4
ENSG00000176624	18	48700920	48744674	62	5	77023	3.2275	0.00062435	MEX3C
ENSG00000167674	19	4472284	4502223	26	4	77023	3.2175	0.00064665	HDGFRP2
ENSG00000211450	11	57508825	57510986	2	1	77023	3.2123	0.0006585	C11orf31
ENSG00000131558	7	132937829	133751342	744	38	77023	3.2094	0.00066506	EXOC4
ENSG00000183495	12	132434508	132565005	23	2	77023	3.206	0.00067308	EP400
ENSG00000221823	2	68405989	68483369	102	8	77023	3.2008	0.00068534	PPP3R1
ENSG00000244617	2	70187226	70189397	1	1	77023	3.197	0.0006944	ASPRV1
ENSG00000172260	1	71861623	72748417	696	76	77023	3.1929	0.00070422	NEGR1
ENSG00000180537	6	13924677	13980533	45	5	77023	3.1734	0.00075336	RNF182
ENSG00000186628	15	83424114	83474822	59	9	77023	3.1661	0.0007725	FSD2
ENSG00000164853	7	1272543	1276954	2	1	77023	3.1646	0.00077659	UNCX
ENSG00000166037	11	95523129	95565857	86	5	77023	3.1573	0.0007962	CEP57
ENSG00000165629	10	7830092	7849778	11	3	77023	3.1522	0.00081033	ATP5C1
ENSG00000186998	22	29601840	29655586	40	6	77023	3.1441	0.00083297	EMID1
ENSG00000178149	3	49052921	49059726	3	1	77023	3.1433	0.00083525	DALRD3
ENSG00000169851	4	30722037	31148422	535	46	77023	3.1302	0.00087338	PCDH7
ENSG00000146701	7	75677369	75696826	36	5	77023	3.1301	0.00087384	MDH2
ENSG00000170209	11	113258513	113271140	20	4	77023	3.1226	0.00089633	ANKK1
ENSG00000198373	16	69796209	69975644	244	20	77023	3.1148	0.00092043	WWP2
ENSG00000135766	1	231499497	231560790	120	5	77023	3.11	0.00093532	EGLN1
ENSG00000169418	1	153651113	153666468	3	1	77023	3.1085	0.00094021	NPR1
ENSG00000086015	1	46252659	46501796	330	9	77023	3.1081	0.00094154	MAST2
ENSG00000214954	8	92114060	92231464	204	11	77023	3.0999	0.00096808	LRRC69
ENSG00000178467	3	49027319	49044587	9	2	77023	3.0945	0.00098587	P4HTM
ENSG00000196228	2	108863651	108881807	25	5	77023	3.0933	0.00098969	SULT1C3
ENSG00000157851	2	27070615	27173219	24	2	77023	3.0889	0.0010044	DPYSL5
ENSG00000173421	3	49235861	49295537	57	6	77023	3.0808	0.0010321	CCDC36
ENSG00000143412	1	150954493	150968110	26	7	77023	3.0797	0.001036	ANXA9
ENSG00000112984	5	137514408	137523404	1	1	77023	3.0726	0.001061	KIF20A
ENSG00000151164	12	110939460	110969891	29	2	77023	3.068	0.0010774	RAD9B
ENSG00000136560	2	161993419	162092732	38	5	77023	3.0643	0.0010908	TANK
ENSG00000171634	17	65821640	65980494	178	5	77023	3.0617	0.0011006	BPTF
ENSG00000030304	9	113431051	113563859	93	20	77023	3.0527	0.001134	MUSK
ENSG00000153820	2	228844666	229046361	376	22	77023	3.0526	0.0011342	SPHKAP
ENSG00000182308	4	41983713	41988476	7	3	77023	3.052	0.0011365	DCAF4L1
ENSG00000164074	4	128886461	128960866	3	1	77023	3.0494	0.0011465	C4orf29
ENSG00000168546	8	21547915	21669869	9	3	77023	3.0418	0.001176	GFRA2
ENSG00000196935	12	64238073	64541613	77	18	77023	3.0413	0.001178	SRGAP1
ENSG00000148516	10	31607424	31818742	115	5	77023	3.0405	0.0011808	ZEB1
ENSG00000110917	12	121124672	121139667	1	1	77023	3.0352	0.001202	MLEC
ENSG00000066136	1	41157320	41237275	113	8	77023	3.0219	0.0012559	NFYC
ENSG00000095951	6	12008995	12165232	230	30	77023	3.0193	0.0012666	HIVEP1
ENSG00000134538	12	21284136	21392180	255	21	77023	3.015	0.001285	SLCO1B1
ENSG00000176124	13	50656307	51297372	820	97	77023	3.0098	0.0013073	DLEU1
ENSG00000185480	12	102513956	102591298	78	6	77023	3.0079	0.0013154	PARPBP
ENSG00000178662	2	166326157	166545917	196	28	77023	2.9933	0.0013799	CSRNP3
ENSG00000010072	1	231472850	231490769	15	1	77023	2.991	0.0013902	SPRTN
ENSG00000104885	19	2164148	2232577	32	4	77023	2.9854	0.0014159	DOT1L
ENSG00000142178	21	44834395	44847008	19	1	77023	2.9652	0.0015124	SIK1
ENSG00000188580	6	124125286	125146803	669	104	77023	2.9555	0.0015607	NKAIN2
ENSG00000185565	3	115521235	117716095	2342	192	77023	2.9549	0.0015637	LSAMP
ENSG00000116903	1	231468480	231473598	1	1	77023	2.9471	0.001604	EXOC8
ENSG00000189134	6	28227098	28228736	5	3	77023	2.9445	0.0016172	NKAPL
ENSG00000119283	1	231297858	231357302	18	3	77023	2.94	0.0016412	TRIM67
ENSG00000187398	11	24518516	25104150	891	59	77023	2.9369	0.0016573	LUZP2
ENSG00000162545	1	20808884	20812713	1	1	77023	2.932	0.001684	CAMK2N1
ENSG00000077458	11	95502106	95523573	25	3	77023	2.9266	0.0017136	FAM76B
ENSG00000070748	10	50817141	50901925	38	11	77023	2.9248	0.0017233	CHAT
ENSG00000127946	7	75162621	75368280	241	20	77023	2.9173	0.0017654	HIP1
ENSG00000117143	1	162531323	162569627	8	2	77023	2.917	0.0017669	UAP1
ENSG00000169684	15	78857862	78887611	52	7	77023	2.9159	0.0017733	CHRNA5
ENSG00000187626	6	28212401	28227011	23	7	77023	2.9152	0.0017771	ZKSCAN4
ENSG00000145147	4	20254883	20622184	201	31	77023	2.9152	0.0017772	SLIT2
ENSG00000169876	7	100663353	100702020	19	4	77023	2.9059	0.0018311	MUC17
ENSG00000173482	18	7566780	8406859	513	72	77023	2.9051	0.0018356	PTPRM
ENSG00000107807	10	102889257	102897545	8	2	77023	2.8948	0.001897	TLX1
ENSG00000118482	6	64345725	64489229	91	5	77023	2.8879	0.0019389	PHF3
ENSG00000133313	18	72163051	72188366	11	1	77023	2.8869	0.0019453	CNDP2
ENSG00000129351	19	10764937	10803093	27	3	77023	2.8858	0.0019523	ILF3
ENSG00000123405	12	54685895	54694905	2	1	77023	2.8817	0.001978	NFE2
ENSG00000182732	14	72399156	73030654	911	99	77023	2.8787	0.0019965	RGS6
ENSG00000185008	3	75955846	77699115	1456	165	77023	2.8689	0.0020598	ROBO2
ENSG00000184898	2	152104454	152118393	22	4	77023	2.8673	0.0020699	RBM43
ENSG00000166225	12	69864129	69973562	47	4	77023	2.8638	0.0020927	FRS2
ENSG00000149295	11	113280318	113346413	93	11	77023	2.8551	0.002151	DRD2
ENSG00000176020	3	49754267	49761349	2	1	77023	2.852	0.0021724	AMIGO3
ENSG00000173540	3	49754277	49761384	2	1	77023	2.852	0.0021724	GMPPB
ENSG00000086189	5	61683081	61699766	27	5	77023	2.8509	0.0021799	DIMT1
ENSG00000185721	22	31795509	31924726	86	10	77023	2.8509	0.0021799	DRG1
ENSG00000149131	11	57364860	57382326	30	3	77023	2.8463	0.0022115	SERPING1
ENSG00000186367	5	129083772	129102425	22	2	77023	2.8445	0.0022239	KIAA1024L
ENSG00000166068	15	38544527	38649450	138	6	77023	2.8401	0.0022549	SPRED1
ENSG00000268402	6	143759575	143764295	9	2	77023	2.84	0.0022555	AL031320.1
ENSG00000151366	11	77779350	77791265	13	3	77023	2.8317	0.0023153	NDUFC2
ENSG00000122786	7	134429003	134655479	147	30	77023	2.8278	0.0023434	CALD1
ENSG00000071626	19	1407568	1435719	13	2	77023	2.8272	0.0023478	DAZAP1
ENSG00000114302	3	48782030	48885279	47	6	77023	2.8259	0.0023577	PRKAR2A
ENSG00000116991	1	232533711	232697304	159	12	77023	2.8238	0.0023728	SIPA1L2
ENSG00000173020	11	67033881	67054027	12	3	77023	2.8222	0.0023849	ADRBK1
ENSG00000198218	3	49067140	49131796	40	6	77023	2.8196	0.0024041	QRICH1
ENSG00000187079	11	12695969	12966298	134	20	77023	2.8136	0.0024498	TEAD1
ENSG00000126456	19	50162826	50169132	2	1	77023	2.8088	0.0024862	IRF3
ENSG00000120860	12	102406705	102455927	1	1	77023	2.8032	0.00253	CCDC53
ENSG00000155100	8	92082424	92099323	14	3	77023	2.8031	0.0025307	OTUD6B
ENSG00000142173	21	47518011	47552763	36	6	77023	2.8013	0.002545	COL6A2
ENSG00000117461	1	46505812	46642160	118	8	77023	2.7995	0.0025588	PIK3R3
ENSG00000256223	12	133707161	133736051	26	4	77023	2.7983	0.0025685	ZNF10
ENSG00000170516	4	46736844	46911252	185	10	77023	2.7965	0.002583	COX7B2
ENSG00000127663	19	4969125	5153606	217	32	77023	2.794	0.0026029	KDM4B
ENSG00000182481	17	66031635	66042958	7	1	77023	2.7836	0.0026882	KPNA2
ENSG00000180592	10	21802407	21814611	1	1	77023	2.7818	0.002703	SKIDA1
ENSG00000109158	4	46920917	46996424	78	8	77023	2.7765	0.0027471	GABRA4
ENSG00000198752	14	103398716	103523799	81	11	77023	2.7581	0.0029072	CDC42BPB
ENSG00000152464	10	15139179	15181817	53	8	77023	2.7567	0.0029195	RPP38
ENSG00000254636	10	124214169	124216868	12	2	77023	2.7543	0.0029406	ARMS2
ENSG00000186207	1	152483320	152484653	2	1	77023	2.7541	0.0029425	LCE5A
ENSG00000172046	3	49145479	49158371	6	1	77023	2.7534	0.0029487	USP19
ENSG00000179038	11	66963391	66964638	1	1	77023	2.7485	0.002993	AP001885.1
ENSG00000140694	16	14529558	14726585	91	6	77023	2.7477	0.003001	PARN
ENSG00000135821	1	182350839	182361341	10	3	77023	2.7439	0.0030359	GLUL
ENSG00000184999	11	62905339	63137190	362	20	77023	2.7402	0.0030704	SLC22A10
ENSG00000127952	7	75625656	75677322	58	7	77023	2.7354	0.0031155	STYXL1
ENSG00000122952	10	58116989	58121036	5	2	77023	2.7337	0.0031317	ZWINT
ENSG00000178252	3	49044495	49053386	5	2	77023	2.7323	0.003145	WDR6
ENSG00000080802	7	135046547	135194875	65	6	77023	2.7321	0.0031462	CNOT4
ENSG00000169689	17	79976578	79981983	7	1	77023	2.7319	0.0031487	STRA13
ENSG00000165637	10	76969912	76991206	21	4	77023	2.7315	0.0031521	VDAC2
ENSG00000135486	12	54673977	54680872	1	1	77023	2.7309	0.003158	HNRNPA1
ENSG00000080644	15	78885394	78913637	66	8	77023	2.7305	0.0031624	CHRNA3
ENSG00000067560	3	49396578	49450431	71	6	77023	2.7194	0.00327	RHOA
ENSG00000253250	8	91970865	91997485	4	1	77023	2.7185	0.0032794	C8orf88
ENSG00000155099	8	92006024	92053292	11	2	77023	2.7169	0.0032953	TMEM55A
ENSG00000136869	9	120466610	120479149	10	2	77023	2.7151	0.003313	TLR4
ENSG00000156232	15	83478380	83503611	48	9	77023	2.7138	0.0033258	WHAMM
ENSG00000179796	3	26664297	26752267	79	13	77023	2.7065	0.0034	LRRC3B
ENSG00000214655	10	75545340	75561551	5	2	77023	2.7009	0.0034577	ZSWIM8
ENSG00000164061	3	49591922	49708978	116	9	77023	2.7	0.0034671	BSN
ENSG00000166169	10	103338639	103348027	10	2	77023	2.6977	0.0034908	POLL
ENSG00000177479	3	48956254	49023815	39	4	77023	2.6971	0.0034969	ARIH2
ENSG00000178734	13	76445187	76457947	17	6	77023	2.6949	0.0035208	C13orf45
ENSG00000115946	2	68384976	68403370	31	4	77023	2.6918	0.0035532	PNO1
ENSG00000103264	16	87360593	87425748	20	6	77023	2.6888	0.0035854	FBXO31
ENSG00000166507	10	75561669	75571589	7	2	77023	2.6887	0.003586	NDST2
ENSG00000111335	12	113416200	113449528	14	3	77023	2.6883	0.0035903	OAS2
ENSG00000145808	5	128795958	129074376	438	28	77023	2.688	0.0035943	ADAMTS19
ENSG00000196458	12	133498019	133532892	9	3	77023	2.6871	0.003604	ZNF605
ENSG00000105287	19	47177532	47220384	12	2	77023	2.6867	0.0036086	PRKD2
ENSG00000159228	21	37442239	37445464	7	2	77023	2.6866	0.003609	CBR1
ENSG00000169592	16	30006615	30017114	10	1	77023	2.6772	0.0037124	INO80E
ENSG00000205726	21	35014706	35272165	60	14	77023	2.6771	0.0037126	ITSN1
ENSG00000082641	17	46125691	46138849	17	4	77023	2.6736	0.0037526	NFE2L1
ENSG00000174123	4	38773860	38784611	49	5	77023	2.6735	0.0037537	TLR10
ENSG00000128463	15	34517200	34522357	11	2	77023	2.6726	0.0037628	EMC4
ENSG00000077150	10	104153867	104162281	1	1	77023	2.6678	0.003818	NFKB2
ENSG00000197061	6	26104104	26104518	2	1	77023	2.6646	0.0038541	HIST1H4C
ENSG00000139505	13	25802307	25862147	51	4	77023	2.6633	0.0038685	MTMR6
ENSG00000073536	17	33455772	33469334	2	1	77023	2.6631	0.003871	NLE1
ENSG00000178537	3	48894369	48936426	23	3	77023	2.6565	0.0039473	SLC25A20
ENSG00000175591	11	72929343	72947397	3	1	77023	2.6557	0.0039567	P2RY2
ENSG00000213593	11	57480072	57508445	37	4	77023	2.6548	0.0039679	TMX2
ENSG00000254462	11	57480077	57559058	74	6	77023	2.6546	0.0039699	TMX2-CTNND1
ENSG00000095587	10	98124363	98273675	51	10	77023	2.6521	0.0039996	TLL2
ENSG00000112983	5	137475455	137514675	20	2	77023	2.6483	0.0040447	BRD8
ENSG00000149927	16	30016830	30034591	4	1	77023	2.6474	0.0040553	DOC2A
ENSG00000189007	6	143743969	143771810	66	2	77023	2.6474	0.004056	ADAT2
ENSG00000124151	20	46130601	46285621	137	8	77023	2.6473	0.0040569	NCOA3
ENSG00000204683	10	21414692	21435488	4	2	77023	2.6447	0.004088	C10orf113
ENSG00000168062	11	64755415	64764517	15	5	77023	2.6444	0.0040914	BATF2
ENSG00000145022	3	49449639	49453908	5	2	77023	2.6435	0.0041021	TCTA
ENSG00000131730	5	80529104	80562216	48	7	77023	2.643	0.0041091	CKMT2
ENSG00000136378	15	79051545	79103773	43	3	77023	2.6412	0.004131	ADAMTS7
ENSG00000145723	5	102421704	102455855	76	2	77023	2.6391	0.0041559	GIN1
ENSG00000079335	1	100810584	100985833	88	5	77023	2.6278	0.004297	CDC14A
ENSG00000145725	5	102455853	102548500	70	4	77023	2.6258	0.0043224	PPIP5K2
ENSG00000169683	17	79981178	79989027	2	1	77023	2.6255	0.0043265	LRRC45
ENSG00000152465	10	15144583	15210692	45	8	77023	2.6253	0.0043283	NMT2
ENSG00000182149	16	71879899	71962913	58	8	77023	2.6245	0.0043386	IST1
ENSG00000135318	6	86159809	86205500	37	4	77023	2.6187	0.0044136	NT5E
ENSG00000123360	12	54943134	54973023	13	4	77023	2.6147	0.0044656	PDE1B
ENSG00000198898	7	116451124	116562103	110	12	77023	2.6132	0.0044848	CAPZA2
ENSG00000177169	12	132379196	132407712	22	3	77023	2.6115	0.0045075	ULK1
ENSG00000184166	17	2995352	2996290	1	1	77023	2.6067	0.004571	OR1D2
ENSG00000115233	2	162164549	162268228	79	7	77023	2.6059	0.0045822	PSMD14
ENSG00000254732	11	57509635	57560715	37	4	77023	2.6047	0.0045981	RP11-691N7.6
ENSG00000060656	1	29563028	29653325	29	3	77023	2.6043	0.0046034	PTPRU
ENSG00000137804	15	41624892	41673248	34	4	77023	2.603	0.00462	NUSAP1
ENSG00000172932	11	67056018	67069956	9	2	77023	2.601	0.0046483	ANKRD13D
ENSG00000115966	2	175936978	176033110	111	9	77023	2.6003	0.004657	ATF2
ENSG00000168071	11	64107695	64125006	16	4	77023	2.5993	0.0046705	CCDC88B
ENSG00000136152	13	46039060	46110765	160	11	77023	2.5975	0.0046951	COG3
ENSG00000167657	19	3958451	3971121	1	1	77023	2.5974	0.004696	DAPK3
ENSG00000089157	12	120634489	120639038	1	1	77023	2.5958	0.004719	RPLP0
ENSG00000154957	17	11880756	11900827	10	1	77023	2.5933	0.0047526	ZNF18
ENSG00000261190	16	52039399	52112386	34	6	77023	2.5903	0.0047949	C16orf97
ENSG00000145545	5	6633456	6669675	65	8	77023	2.5872	0.0048376	SRD5A1
ENSG00000107165	9	12685439	12710290	40	4	77023	2.5869	0.0048428	TYRP1
ENSG00000205106	11	45792983	45793909	4	2	77023	2.5778	0.0049716	CTD-2210P24.4
ENSG00000108468	17	46147414	46178883	57	7	77023	2.5777	0.0049728	CBX1
ENSG00000008710	16	2138711	2185899	1	1	77023	2.5776	0.004974	PKD1
ENSG00000183643	15	93014884	93044347	15	2	77023	2.5766	0.0049893	C15orf32
ENSG00000188596	12	96883349	97269333	654	45	77023	2.5761	0.004996	C12orf55
ENSG00000075188	12	102467967	102513902	31	3	77023	2.5732	0.0050381	NUP37
ENSG00000164458	6	166571144	166582188	44	8	77023	2.5731	0.0050394	T
ENSG00000165644	10	76993727	76995788	1	1	77023	2.571	0.00507	COMTD1
ENSG00000198346	19	53970989	54006950	11	3	77023	2.5703	0.0050809	ZNF813
ENSG00000163501	2	219919142	219925189	8	2	77023	2.5684	0.0051087	IHH
ENSG00000257062	12	21200113	21329829	289	21	77023	2.5682	0.005111	RP11-125O5.2
ENSG00000079459	8	11653082	11696818	49	10	77023	2.5659	0.0051457	FDFT1
ENSG00000142513	19	51293672	51298481	6	2	77023	2.5616	0.0052092	ACPT
ENSG00000180596	6	26115101	26124154	22	3	77023	2.5591	0.0052473	HIST1H2BC
ENSG00000178342	18	77623668	77660184	61	8	77023	2.5586	0.0052543	KCNG2
ENSG00000177752	4	44624086	44680573	197	13	77023	2.5586	0.0052551	YIPF7
ENSG00000100823	14	20923350	20925927	1	1	77023	2.5571	0.005278	APEX1
ENSG00000119487	9	128199672	128469513	214	14	77023	2.5568	0.0052822	MAPKAP1
ENSG00000139597	13	32974861	33002315	2	1	77023	2.5559	0.0052959	N4BP2L1
ENSG00000187475	6	26107640	26108364	2	1	77023	2.554	0.0053247	HIST1H1T
ENSG00000153179	12	65004293	65091347	94	13	77023	2.5531	0.0053384	RASSF3
ENSG00000185052	20	19193290	19703581	471	71	77023	2.5531	0.0053392	SLC24A3
ENSG00000136240	7	6485584	6523873	35	4	77023	2.5514	0.0053641	KDELR2
ENSG00000114316	3	49315264	49378145	55	7	77023	2.5495	0.0053931	USP4
ENSG00000179840	1	9712668	9714644	4	2	77023	2.5486	0.0054081	C1orf200
ENSG00000168070	11	64704989	64739557	76	7	77023	2.5467	0.0054372	C11orf85
ENSG00000204682	10	21781587	21786191	4	2	77023	2.5451	0.005463	CASC10
ENSG00000178338	5	178286954	178315123	91	3	77023	2.5441	0.0054787	ZNF354B
ENSG00000175505	11	67131639	67141648	9	2	77023	2.5427	0.0055004	CLCF1
ENSG00000196208	2	11674242	11782914	22	6	77023	2.541	0.0055273	GREB1
ENSG00000130511	19	18529674	18545372	8	1	77023	2.5365	0.0055986	SSBP4
ENSG00000112425	6	145822719	146057160	376	12	77023	2.5354	0.0056167	EPM2A
ENSG00000125879	20	16729003	16750707	30	3	77023	2.5345	0.0056297	OTOR
ENSG00000170786	8	57212569	57233335	18	4	77023	2.5297	0.0057081	SDR16C5
ENSG00000173611	9	127704887	127905785	107	11	77023	2.5256	0.0057753	SCAI
ENSG00000164167	4	147096837	147121152	20	2	77023	2.5244	0.0057952	LSM6
ENSG00000116793	1	114239453	114302111	70	6	77023	2.5235	0.0058091	PHTF1
ENSG00000130528	19	49654455	49658681	3	1	77023	2.5216	0.0058411	HRC
ENSG00000173120	11	66886740	67025558	52	4	77023	2.5205	0.0058593	KDM2A
ENSG00000128573	7	113726382	114333827	289	29	77023	2.5156	0.0059408	FOXP2
ENSG00000272916	10	75556272	75571409	10	2	77023	2.5151	0.0059498	RP11-574K11.31
ENSG00000139053	12	15125956	15134799	9	2	77023	2.5151	0.0059504	PDE6H
ENSG00000117154	1	18434240	18704977	156	34	77023	2.515	0.0059513	IGSF21
ENSG00000105655	19	18545198	18549111	5	1	77023	2.5146	0.0059579	ISYNA1
ENSG00000137806	15	41679551	41694717	7	2	77023	2.5116	0.0060089	NDUFAF1
ENSG00000198561	11	57520715	57587018	52	5	77023	2.508	0.0060712	CTNND1
ENSG00000087274	4	2845584	2931803	61	7	77023	2.502	0.0061742	ADD1
ENSG00000163661	3	157154578	157161417	7	2	77023	2.5014	0.0061851	PTX3
ENSG00000145730	5	102089685	102366809	222	15	77023	2.4981	0.0062436	PAM
ENSG00000164815	7	103766788	103848495	145	12	77023	2.4945	0.0063072	ORC5
ENSG00000162623	1	75198836	75232362	70	9	77023	2.4907	0.0063742	TYW3
ENSG00000104067	15	29991571	30261068	201	22	77023	2.4903	0.0063818	TJP1
ENSG00000152213	13	50202435	50208008	9	3	77023	2.4884	0.0064155	ARL11
ENSG00000135966	2	105880871	105946491	105	13	77023	2.4883	0.0064179	TGFBRAP1
ENSG00000115762	2	131862420	132111282	39	2	77023	2.4875	0.006433	PLEKHB2
ENSG00000203778	6	112408802	112423993	34	2	77023	2.4841	0.0064941	FAM229B
ENSG00000125686	17	37560538	37607539	2	1	77023	2.4805	0.0065594	MED1
ENSG00000087338	2	70056774	70108528	26	3	77023	2.4804	0.0065626	GMCL1
ENSG00000204381	11	111411005	111432264	7	1	77023	2.48	0.0065694	LAYN
ENSG00000162777	1	111729796	111747157	3	1	77023	2.479	0.0065874	DENND2D
ENSG00000120709	5	137667624	137685416	31	6	77023	2.4781	0.0066034	FAM53C
ENSG00000178403	4	113434672	113437328	2	1	77023	2.4781	0.0066041	NEUROG2
ENSG00000266953	19	34887220	34900269	5	1	77023	2.4779	0.0066083	RP11-618P17.4
ENSG00000123609	2	152126979	152146571	51	5	77023	2.4774	0.0066175	NMI
ENSG00000131686	1	9005926	9035151	13	5	77023	2.4773	0.0066189	CA6
ENSG00000134864	13	101183810	101241782	48	4	77023	2.4769	0.0066262	GGACT
ENSG00000137841	15	40570377	40600136	1	1	77023	2.4764	0.006635	PLCB2
ENSG00000135775	1	230778235	230829728	29	5	77023	2.4748	0.006665	COG2
ENSG00000135974	2	105953816	105965668	18	4	77023	2.4745	0.0066714	C2orf49
ENSG00000018510	2	178257372	178408564	226	9	77023	2.4736	0.0066877	AGPS
ENSG00000074935	6	112391980	112408732	11	1	77023	2.4731	0.0066965	TUBE1
ENSG00000139433	12	110288748	110318293	33	6	77023	2.4716	0.0067246	GLTP
ENSG00000082397	18	5392383	5630699	77	16	77023	2.4701	0.006754	EPB41L3
ENSG00000120733	5	137688285	137772717	135	13	77023	2.4696	0.0067635	KDM3B
ENSG00000165072	9	72658497	72841886	349	15	77023	2.469	0.0067747	MAMDC2
ENSG00000118496	6	146114638	146135889	10	2	77023	2.4682	0.0067901	FBXO30
ENSG00000164933	8	104410863	104427417	48	5	77023	2.4675	0.0068031	SLC25A32
ENSG00000081052	2	227867427	228028829	164	12	77023	2.4669	0.0068152	COL4A4
ENSG00000175262	1	11006528	11042094	39	5	77023	2.4667	0.0068191	C1orf127
ENSG00000156599	11	57435219	57468659	30	4	77023	2.4579	0.0069884	ZDHHC5
ENSG00000137707	11	111338251	111383079	15	4	77023	2.4578	0.0069896	BTG4
ENSG00000115365	2	211295973	211342376	63	5	77023	2.4567	0.0070119	LANCL1
ENSG00000168060	11	64812290	64826021	10	3	77023	2.4541	0.0070623	NAALADL1
ENSG00000258792	14	90095265	90109015	5	1	77023	2.4534	0.0070766	RP11-944C7.1
ENSG00000172830	11	67070919	67080078	6	2	77023	2.4529	0.0070857	SSH3
ENSG00000171243	7	16501106	16570205	125	17	77023	2.4481	0.0071796	SOSTDC1
ENSG00000160007	19	47421933	47508334	2	1	77023	2.447	0.0072033	ARHGAP35
ENSG00000129083	11	14464986	14521573	33	3	77023	2.445	0.0072431	COPB1
ENSG00000121578	3	118930579	118959950	49	6	77023	2.4431	0.0072801	B4GALT4
ENSG00000160208	21	45079429	45115958	20	2	77023	2.4428	0.0072867	RRP1B
ENSG00000164535	7	6448757	6523821	91	11	77023	2.4423	0.0072972	DAGLB
ENSG00000175161	3	85008132	86123579	1673	58	77023	2.4415	0.0073134	CADM2
ENSG00000172995	3	35680437	35835988	83	11	77023	2.4411	0.0073206	ARPP21
ENSG00000105656	19	18553473	18632937	89	5	77023	2.4405	0.0073327	ELL
ENSG00000135114	12	121458095	121477045	14	5	77023	2.4396	0.0073508	OASL
ENSG00000154518	2	176040986	176049335	28	5	77023	2.4376	0.0073926	ATP5G3
ENSG00000103089	16	74746853	74808729	57	10	77023	2.4322	0.0075038	FA2H
ENSG00000135175	7	97613996	97620481	10	1	77023	2.4317	0.0075134	OCM2
ENSG00000101003	20	25388363	25433264	56	4	77023	2.431	0.0075292	GINS1
ENSG00000112562	6	168841831	169073984	310	45	77023	2.4297	0.0075558	SMOC2
ENSG00000256530	15	76030311	76031568	2	1	77023	2.429	0.007571	AC019294.1
ENSG00000121753	1	32192718	32230494	7	2	77023	2.4271	0.00761	BAI2
ENSG00000127463	1	19542158	19578046	46	5	77023	2.425	0.0076541	EMC1
ENSG00000133019	1	239549865	240078750	317	52	77023	2.4239	0.007678	CHRM3
ENSG00000001631	7	91828283	91875480	7	1	77023	2.4239	0.0076785	KRIT1
ENSG00000117971	15	78916461	79020096	56	9	77023	2.423	0.0076964	CHRNB4
ENSG00000187492	3	49828165	49837268	9	4	77023	2.4221	0.0077147	CDHR4
ENSG00000023445	11	102188215	102210134	4	1	77023	2.4211	0.0077359	BIRC3
ENSG00000148123	9	103790991	104087417	363	45	77023	2.4202	0.0077554	LPPR1
ENSG00000183049	10	12391481	12877545	412	88	77023	2.4192	0.0077778	CAMK1D
ENSG00000110484	11	62037627	62040628	3	1	77023	2.4188	0.0077862	SCGB2A2
ENSG00000221990	5	441645	443258	11	3	77023	2.4186	0.0077911	C5orf55
ENSG00000166226	12	69979114	69995350	23	3	77023	2.4172	0.0078201	CCT2
ENSG00000126249	19	34895289	34917073	9	1	77023	2.4163	0.0078393	PDCD2L
ENSG00000265944	18	6511415	6590652	40	8	77023	2.412	0.0079324	C18orf64
ENSG00000075413	14	103851729	103970168	190	9	77023	2.4043	0.0081012	MARK3
ENSG00000130772	1	28655513	28662476	1	1	77023	2.4023	0.008147	MED18
ENSG00000121073	17	47778305	47786376	1	1	77023	2.4011	0.008173	SLC35B1
ENSG00000143554	1	153746830	153752633	3	2	77023	2.4003	0.008191	SLC27A3
ENSG00000172409	11	57416465	57429340	11	2	77023	2.3952	0.0083064	CLP1
ENSG00000162971	2	200794698	200820459	32	5	77023	2.3948	0.0083137	TYW5
ENSG00000258674	19	19627036	19646885	3	1	77023	2.3948	0.0083154	CTC-260F20.3
ENSG00000250067	19	19627036	19648390	3	1	77023	2.3948	0.0083154	YJEFN3
ENSG00000149761	11	63993413	63998158	5	2	77023	2.3947	0.0083177	NUDT22
ENSG00000126461	19	50145382	50161899	7	2	77023	2.3932	0.0083517	SCAF1
ENSG00000143553	1	153631130	153634306	3	1	77023	2.3915	0.0083895	SNAPIN
ENSG00000186190	20	31643230	31661434	17	3	77023	2.3896	0.0084327	BPIFB3
ENSG00000138018	2	26531415	26618759	27	4	77023	2.3896	0.0084328	EPT1
ENSG00000144843	3	119298115	119308792	2	1	77023	2.3896	0.0084344	ADPRH
ENSG00000176170	17	74372665	74383941	5	1	77023	2.3887	0.0084543	SPHK1
ENSG00000136811	9	131217465	131263571	6	1	77023	2.3873	0.0084861	ODF2
ENSG00000171885	18	24432002	24445782	14	4	77023	2.3862	0.0085128	AQP4
ENSG00000136710	2	131095814	131099922	2	1	77023	2.3853	0.0085337	CCDC115
ENSG00000185860	1	162794248	162838605	69	14	77023	2.3852	0.0085339	C1orf110
ENSG00000169174	1	55505221	55530525	26	6	77023	2.3831	0.0085832	PCSK9
ENSG00000170946	11	31391387	31453396	60	6	77023	2.3806	0.0086426	DNAJC24
ENSG00000112531	6	163835032	163999628	160	12	77023	2.3793	0.0086726	QKI
ENSG00000198089	22	31884674	32014572	206	16	77023	2.3774	0.0087169	SFI1
ENSG00000111716	12	21788276	21910791	84	3	77023	2.3758	0.008755	LDHB
ENSG00000107854	10	93558069	93625033	86	7	77023	2.3757	0.0087581	TNKS2
ENSG00000112232	6	62389865	62996132	782	50	77023	2.3715	0.0088575	KHDRBS2
ENSG00000130433	19	54495542	54515923	5	1	77023	2.3695	0.0089066	CACNG6
ENSG00000002919	17	46180719	46200436	51	6	77023	2.3649	0.0090166	SNX11
ENSG00000204887	17	39185949	39186356	1	1	77023	2.363	0.009063	KRTAP1-4
ENSG00000005243	17	46103533	46115392	13	4	77023	2.3621	0.0090864	COPZ2
ENSG00000103942	15	83509838	83654661	91	14	77023	2.3616	0.0090988	HOMER2
ENSG00000160460	19	40972148	41082370	18	4	77023	2.3612	0.009107	SPTBN4
ENSG00000104853	19	45457842	45496599	44	5	77023	2.3603	0.0091309	CLPTM1
ENSG00000117010	1	40997233	41013841	2	1	77023	2.3564	0.0092272	ZNF684
ENSG00000157895	12	121440225	121454305	32	6	77023	2.3557	0.0092438	C12orf43
ENSG00000172757	11	65590493	65629497	50	7	77023	2.3538	0.0092919	CFL1
ENSG00000112761	6	112375275	112392171	9	2	77023	2.3536	0.009296	WISP3
ENSG00000154114	11	120894781	120961484	59	4	77023	2.3527	0.009318	TBCEL
ENSG00000184682	11	1910375	1912084	2	1	77023	2.3498	0.0093915	C11orf89
ENSG00000151229	12	40148823	40499891	366	53	77023	2.3498	0.0093918	SLC2A13
ENSG00000149930	16	29984962	30003582	14	1	77023	2.3486	0.0094222	TAOK2
ENSG00000133027	17	17408877	17495022	75	8	77023	2.3485	0.0094241	PEMT
ENSG00000084764	2	27193480	27250064	26	2	77023	2.3477	0.0094457	MAPRE3
ENSG00000221953	1	247273462	247275719	3	1	77023	2.3474	0.0094522	C1orf229
ENSG00000060688	1	31732417	31769662	46	5	77023	2.3443	0.0095324	SNRNP40
ENSG00000178965	1	75033795	75139422	33	6	77023	2.3437	0.0095474	C1orf173
ENSG00000129204	17	5019733	5078329	51	7	77023	2.3429	0.0095682	USP6
ENSG00000150477	18	34409069	34812135	283	9	77023	2.3424	0.0095807	KIAA1328
ENSG00000113916	3	187439165	187463515	13	2	77023	2.3419	0.009592	BCL6
ENSG00000177707	3	110788918	110994410	210	26	77023	2.3402	0.0096377	PVRL3
ENSG00000104892	19	45836692	45854778	4	1	77023	2.3397	0.0096504	KLC3
ENSG00000196712	17	29421945	29709134	166	3	77023	2.3382	0.0096876	NF1
ENSG00000166135	10	102288829	102319755	24	2	77023	2.3373	0.0097111	HIF1AN
ENSG00000228804	3	187420101	187451637	10	2	77023	2.3366	0.0097297	RP11-211G3.3
ENSG00000271793	6	86267696	86324952	25	4	77023	2.3356	0.0097569	RP11-321N4.5
ENSG00000147586	8	80830952	80942524	14	3	77023	2.3354	0.0097613	MRPS28
ENSG00000178573	16	79619740	79634611	1	1	77023	2.3353	0.009765	MAF
ENSG00000113327	5	161494546	161582542	45	7	77023	2.3332	0.0098186	GABRG2
ENSG00000060140	12	10771538	10826917	4	2	77023	2.3328	0.0098301	STYK1
ENSG00000164944	8	95499921	95565757	221	16	77023	2.3327	0.0098325	KIAA1429
ENSG00000134780	11	61447905	61514473	35	5	77023	2.3306	0.0098861	DAGLA
ENSG00000153064	4	102332443	102995969	591	58	77023	2.3292	0.009924	BANK1
ENSG00000149418	11	130029457	130080271	49	8	77023	2.3284	0.0099456	ST14
ENSG00000114480	3	81538850	81811312	183	15	77023	2.3279	0.0099597	GBE1
ENSG00000136535	2	162272605	162282381	2	1	77023	2.3269	0.0099854	TBR1
ENSG00000164934	8	104426942	104455681	53	6	77023	2.3262	0.010005	DCAF13
ENSG00000074356	17	3714460	3749545	3	1	77023	2.3243	0.010055	C17orf85
ENSG00000178074	2	200775979	200820658	64	8	77023	2.3237	0.010072	C2orf69
ENSG00000158195	1	27730730	27816669	50	4	77023	2.3229	0.010093	WASF2
ENSG00000188107	6	64429876	66417118	2698	121	77023	2.3199	0.010173	EYS
ENSG00000173930	5	101569690	101632253	110	11	77023	2.3185	0.010211	SLCO4C1
ENSG00000143324	1	180601140	180859387	154	14	77023	2.3181	0.010221	XPR1
ENSG00000127084	9	95709733	95798518	93	14	77023	2.3172	0.010247	FGD3
ENSG00000129472	14	21927179	21945132	36	4	77023	2.317	0.010253	RAB2B
ENSG00000213445	11	65405568	65418401	14	5	77023	2.3164	0.010269	SIPA1
ENSG00000163982	4	4190530	4228616	6	2	77023	2.314	0.010333	OTOP1
ENSG00000160799	3	46963216	47023500	5	2	77023	2.314	0.010335	CCDC12
ENSG00000169509	1	152486978	152488486	3	1	77023	2.3112	0.010412	CRCT1
ENSG00000134121	3	238279	451090	162	25	77023	2.3102	0.010438	CHL1
ENSG00000181896	19	19779605	19794318	14	3	77023	2.3097	0.010453	ZNF101
ENSG00000168528	1	31882412	31907525	20	2	77023	2.3085	0.010484	SERINC2
ENSG00000014824	4	41992489	42092474	263	7	77023	2.3079	0.010503	SLC30A9
ENSG00000164893	8	87226281	87333375	134	12	77023	2.3053	0.010574	SLC7A13
ENSG00000164692	7	94023873	94060544	40	9	77023	2.3051	0.010582	COL1A2
ENSG00000184588	1	66258197	66840259	477	61	77023	2.3037	0.010619	PDE4B
ENSG00000121766	1	31769842	31837783	85	6	77023	2.3021	0.010665	ZCCHC17
ENSG00000167081	9	128509624	128729656	62	5	77023	2.2994	0.01074	PBX3
ENSG00000121931	1	111489807	111506701	6	2	77023	2.2991	0.01075	LRIF1
ENSG00000110075	11	68228186	68382802	32	2	77023	2.2989	0.010754	PPP6R3
ENSG00000175895	8	96146032	96168912	29	5	77023	2.2988	0.010757	PLEKHF2
ENSG00000124789	6	17615269	17706656	83	11	77023	2.2968	0.010814	NUP153
ENSG00000122490	18	77662420	77711664	6	2	77023	2.2964	0.010828	PQLC1
ENSG00000104969	19	2754712	2783369	3	1	77023	2.2951	0.010864	SGTA
ENSG00000187773	18	72102963	72125179	6	1	77023	2.291	0.010983	FAM69C
ENSG00000102908	16	69598997	69738569	180	13	77023	2.2899	0.011012	NFAT5
ENSG00000249209	21	34956993	35284635	95	21	77023	2.2899	0.011013	AP000304.12
ENSG00000161642	12	54762917	54785082	4	1	77023	2.2888	0.011046	ZNF385A
ENSG00000105726	19	19756007	19774502	10	2	77023	2.2887	0.011049	ATP13A1
ENSG00000180660	13	36047926	36050832	1	1	77023	2.2856	0.01114	MAB21L1
ENSG00000172053	3	49133365	49142553	8	2	77023	2.2847	0.011165	QARS
ENSG00000188848	4	42112955	42154895	28	3	77023	2.2842	0.011181	BEND4
ENSG00000183807	6	117073363	117086886	7	1	77023	2.2841	0.011182	FAM162B
ENSG00000139890	14	23352374	23356895	4	2	77023	2.2833	0.011208	REM2
ENSG00000137269	6	53659295	53788919	182	15	77023	2.2822	0.011237	LRRC1
ENSG00000090432	1	20825943	20834654	8	2	77023	2.2801	0.011302	MUL1
ENSG00000173786	17	40118759	40129749	1	1	77023	2.2795	0.01132	CNP
ENSG00000183431	1	38422647	38456593	24	3	77023	2.2763	0.011414	SF3A3
ENSG00000162302	11	64126620	64139687	18	1	77023	2.2731	0.01151	RPS6KA4
ENSG00000170180	4	145030457	145061904	7	2	77023	2.2727	0.011522	GYPA
ENSG00000102984	16	71893583	71929239	18	3	77023	2.2687	0.011643	ZNF821
ENSG00000094880	5	137523339	137549032	11	2	77023	2.2674	0.011683	CDC23
ENSG00000153487	13	111365083	111373421	9	2	77023	2.2655	0.011741	ING1
ENSG00000119280	1	230972865	231005335	54	8	77023	2.2654	0.011744	C1orf198
ENSG00000124216	20	48599536	48605423	20	2	77023	2.2646	0.011768	SNAI1
ENSG00000255587	6	36683256	36699870	8	2	77023	2.2617	0.011856	RAB44
ENSG00000171053	11	125616188	125619762	21	6	77023	2.2581	0.011969	PATE1
ENSG00000112981	5	137450866	137475132	9	1	77023	2.2549	0.012069	NME5
ENSG00000019505	11	45261852	45307870	73	7	77023	2.2534	0.012116	SYT13
ENSG00000145777	5	110405760	110413722	2	1	77023	2.2532	0.012124	TSLP
ENSG00000115760	2	32582096	32843966	22	4	77023	2.252	0.012162	BIRC6
ENSG00000138758	4	77870856	77961537	48	5	77023	2.249	0.012257	2021-09-11
ENSG00000185862	17	29630784	29641130	10	1	77023	2.2483	0.012278	EVI2B
ENSG00000084453	12	21417534	21572528	294	31	77023	2.247	0.012321	SLCO1A2
ENSG00000165732	10	70715884	70744829	36	8	77023	2.2465	0.012336	DDX21
ENSG00000148488	10	17360382	17496329	313	31	77023	2.2459	0.012354	ST8SIA6
ENSG00000198812	12	70002351	70004942	2	1	77023	2.2446	0.012397	LRRC10
ENSG00000135905	2	225629807	225907162	291	34	77023	2.2445	0.0124	DOCK10
ENSG00000169327	14	21623026	21624222	2	1	77023	2.2445	0.012402	OR5AU1
ENSG00000162337	11	68080077	68216743	56	10	77023	2.2431	0.012446	LRP5
ENSG00000121068	17	59477257	59486827	8	2	77023	2.2426	0.012463	TBX2
ENSG00000136943	9	99794940	99801925	7	1	77023	2.2412	0.012507	CTSV
ENSG00000145934	5	166711804	167691162	371	73	77023	2.2409	0.012517	TENM2
ENSG00000136718	2	131099798	131105383	3	1	77023	2.2404	0.012534	IMP4
ENSG00000159592	1	46092976	46153785	87	2	77023	2.2398	0.012552	GPBP1L1
ENSG00000181019	16	69740899	69760854	26	4	77023	2.2394	0.012564	NQO1
ENSG00000151304	5	121297656	121411265	88	3	77023	2.2393	0.012569	SRFBP1
ENSG00000164296	5	149372681	149380730	4	2	77023	2.2372	0.012636	TIGD6
ENSG00000166415	15	53805938	54055075	341	36	77023	2.2372	0.012636	WDR72
ENSG00000108849	17	42018172	42019836	2	1	77023	2.237	0.012642	PPY
ENSG00000100997	20	25275379	25371619	130	4	77023	2.2361	0.012673	ABHD12
ENSG00000033100	7	150929575	150935908	12	2	77023	2.2355	0.012691	CHPF2
ENSG00000119041	2	197627756	197664449	13	3	77023	2.2348	0.012717	GTF3C3
ENSG00000005156	17	33307513	33332083	4	2	77023	2.2343	0.012732	LIG3
ENSG00000145016	3	197398264	197476598	46	3	77023	2.2335	0.012756	KIAA0226
ENSG00000011454	9	125703112	125867145	47	5	77023	2.2329	0.012778	RABGAP1
ENSG00000215045	7	6537093	6591067	35	5	77023	2.2329	0.012779	GRID2IP
ENSG00000160191	21	44073746	44195619	77	13	77023	2.2319	0.012812	PDE9A
ENSG00000170903	11	105866350	105893130	22	5	77023	2.2282	0.012934	MSANTD4
ENSG00000173531	3	49721380	49726934	4	2	77023	2.2274	0.01296	MST1
ENSG00000165887	10	99332198	99343641	4	1	77023	2.2272	0.012968	ANKRD2
ENSG00000150672	11	83166055	85338966	2416	177	77023	2.2255	0.013023	DLG2
ENSG00000265118	17	29632231	29645849	14	1	77023	2.2255	0.013023	CTD-2370N5.3
ENSG00000197429	1	46159996	46216322	67	1	77023	2.2216	0.013154	IPP
ENSG00000076554	8	80870571	81143467	278	20	77023	2.2184	0.013264	TPD52
ENSG00000016391	3	53846362	53880417	7	1	77023	2.2177	0.013287	CHDH
ENSG00000213927	9	34661877	34664045	3	1	77023	2.2136	0.013427	CCL27
ENSG00000134146	15	35509546	35838394	210	18	77023	2.2132	0.013442	DPH6
ENSG00000120235	9	21349834	21351377	3	1	77023	2.2127	0.013459	IFNA6
ENSG00000088256	19	3094408	3124002	13	2	77023	2.2126	0.013464	GNA11
ENSG00000184708	22	31832963	31892094	41	6	77023	2.2095	0.013569	EIF4ENIF1
ENSG00000197555	14	71787166	72207946	285	12	77023	2.2065	0.013676	SIPA1L1
ENSG00000139116	12	39687030	39837192	140	11	77023	2.2036	0.013775	KIF21A
ENSG00000171435	12	117890817	118406788	312	56	77023	2.2029	0.0138	KSR2
ENSG00000128699	2	190635049	190649097	18	3	77023	2.2018	0.01384	ORMDL1
ENSG00000184840	5	177019159	177023125	7	3	77023	2.1995	0.01392	TMED9
ENSG00000167491	19	19496635	19619740	107	7	77023	2.199	0.013939	GATAD2A
ENSG00000108439	17	46018872	46025654	8	3	77023	2.1962	0.014039	PNPO
ENSG00000139436	12	110367607	110434194	75	7	77023	2.1947	0.014094	GIT2
ENSG00000224470	16	71879894	71919171	19	3	77023	2.1938	0.014124	ATXN1L
ENSG00000048740	10	11047259	11378674	251	40	77023	2.1927	0.014164	CELF2
ENSG00000079156	2	179059208	179264160	210	31	77023	2.1916	0.014205	OSBPL6
ENSG00000272268	2	6111712	6114374	2	1	77023	2.1911	0.014222	DKFZP761K2322
ENSG00000185379	17	33426811	33448541	6	2	77023	2.1885	0.014318	RAD51D
ENSG00000001629	7	91875548	92030698	36	3	77023	2.1822	0.014549	ANKIB1
ENSG00000174886	19	5891287	5904017	22	5	77023	2.1812	0.014585	NDUFA11
ENSG00000159596	1	46152886	46160115	10	1	77023	2.1809	0.014596	TMEM69
ENSG00000181072	7	136553416	136705002	151	10	77023	2.1792	0.014657	CHRM2
ENSG00000128833	15	52484519	52587995	40	12	77023	2.1764	0.014763	MYO5C
ENSG00000152229	18	43563502	43652238	88	6	77023	2.1761	0.014775	PSTPIP2
ENSG00000172818	11	65554493	65564690	11	3	77023	2.174	0.014852	OVOL1
ENSG00000255339	10	102265385	102289638	34	2	77023	2.1722	0.014922	NDUFB8
ENSG00000059728	2	70124820	70170077	32	2	77023	2.1707	0.014977	MXD1
ENSG00000133710	5	147405246	147516852	394	23	77023	2.1707	0.014978	SPINK5
ENSG00000214114	1	39328636	39347289	23	3	77023	2.1698	0.01501	MYCBP
ENSG00000131233	1	39330175	39347289	23	3	77023	2.1698	0.01501	GJA9
ENSG00000196532	6	26045639	26046097	1	1	77023	2.1688	0.01505	HIST1H3C
ENSG00000196584	7	152341864	152373250	16	3	77023	2.1679	0.015084	XRCC2
ENSG00000108671	17	30771279	30810336	5	2	77023	2.1675	0.015097	PSMD11
ENSG00000180573	6	26124373	26139344	41	7	77023	2.1669	0.015121	HIST1H2AC
ENSG00000168288	2	150426148	150444330	20	2	77023	2.1668	0.015126	MMADHC
ENSG00000130766	1	28586038	28609002	16	4	77023	2.1645	0.015211	SESN2
ENSG00000130383	19	5865837	5903798	36	6	77023	2.1638	0.015241	FUT5
ENSG00000267740	19	5866182	5903798	36	6	77023	2.1638	0.015241	AC024592.12
ENSG00000085719	8	87497059	87573726	146	14	77023	2.1614	0.015331	CPNE3
ENSG00000268421	10	131308884	131309525	3	2	77023	2.1596	0.0154	AL355531.2
ENSG00000014257	3	132036211	132087142	28	2	77023	2.1579	0.015466	ACPP
ENSG00000166136	10	102267203	102289757	29	2	77023	2.1563	0.015532	NDUFB8
ENSG00000103275	16	1355548	1377019	35	1	77023	2.1557	0.015555	UBE2I
ENSG00000256683	19	52467596	52490109	46	7	77023	2.1548	0.015589	ZNF350
ENSG00000212997	8	95558771	95560630	5	1	77023	2.1548	0.01559	AC023632.1
ENSG00000135316	6	86318053	86353510	11	2	77023	2.1547	0.015591	SYNCRIP
ENSG00000172403	4	119809996	119982402	173	31	77023	2.1529	0.015665	SYNPO2
ENSG00000170322	11	129733531	129765485	18	3	77023	2.1515	0.015717	NFRKB
ENSG00000172071	2	88856259	88927094	42	6	77023	2.1514	0.015722	EIF2AK3
ENSG00000120063	17	63006833	63052957	7	2	77023	2.15	0.015777	GNA13
ENSG00000113083	5	121398890	121413980	6	2	77023	2.147	0.015896	LOX
ENSG00000262874	19	51891543	51893828	6	1	77023	2.147	0.015897	C19orf84
ENSG00000172264	20	13976015	16033842	2024	220	77023	2.1458	0.015946	MACROD2
ENSG00000151806	4	44680444	44702943	35	4	77023	2.1455	0.015955	GUF1
ENSG00000148842	10	104678050	104849978	131	8	77023	2.145	0.015977	CNNM2
ENSG00000132958	13	19997017	20110903	41	6	77023	2.1441	0.016014	TPTE2
ENSG00000185920	9	98205262	98279339	35	4	77023	2.1438	0.016025	PTCH1
ENSG00000144744	3	69103881	69129559	17	2	77023	2.1437	0.016029	UBA3
ENSG00000217442	22	50989541	51001334	55	2	77023	2.1431	0.016053	SYCE3
ENSG00000111713	12	21689123	21757781	104	5	77023	2.1381	0.016253	GYS2
ENSG00000111481	12	54694986	54745633	3	1	77023	2.1347	0.016392	COPZ1
ENSG00000138152	10	124030821	124097677	124	17	77023	2.1331	0.01646	BTBD16
ENSG00000143552	1	153965161	154127592	87	4	77023	2.1326	0.016477	NUP210L
ENSG00000181698	11	56043029	56044146	3	2	77023	2.1323	0.016491	OR5T1
ENSG00000213015	19	56146382	56154835	9	2	77023	2.1318	0.016511	ZNF580
ENSG00000173402	3	49506146	49573048	56	5	77023	2.1309	0.016548	DAG1
ENSG00000124228	20	47835884	47860614	64	6	77023	2.1267	0.016721	DDX27
ENSG00000137766	15	54305101	54920806	908	86	77023	2.1267	0.016723	UNC13C
ENSG00000160207	21	44949072	45079374	139	7	77023	2.1256	0.016768	HSF2BP
ENSG00000233436	11	57510986	57519253	1	1	77023	2.1251	0.01679	BTBD18
ENSG00000147613	8	87060602	87100850	38	6	77023	2.1247	0.016805	PSKH2
ENSG00000124201	20	47854483	47894963	110	7	77023	2.1238	0.016843	ZNFX1
ENSG00000183324	15	73735499	73852355	129	13	77023	2.123	0.016877	C15orf60
ENSG00000163281	4	44684217	44728612	80	5	77023	2.1222	0.01691	GNPDA2
ENSG00000009790	1	209929377	209955668	37	4	77023	2.121	0.016962	TRAF3IP3
ENSG00000204264	6	32808494	32812480	17	5	77023	2.1198	0.017011	PSMB8
ENSG00000076513	12	110436991	110477568	34	5	77023	2.1195	0.017023	ANKRD13A
ENSG00000176029	11	8941623	8954553	30	5	77023	2.1182	0.017078	C11orf16
ENSG00000142875	1	84543745	84704181	77	6	77023	2.1173	0.017119	PRKACB
ENSG00000131747	17	38544768	38574202	14	1	77023	2.1164	0.017156	TOP2A
ENSG00000075826	10	102246399	102289628	49	2	77023	2.1148	0.017225	SEC31B
ENSG00000215018	7	7395834	7575484	212	21	77023	2.1145	0.017237	COL28A1
ENSG00000101442	20	37377085	37400834	72	7	77023	2.1135	0.017281	ACTR5
ENSG00000152578	11	105480721	105852819	379	32	77023	2.1108	0.017396	GRIA4
ENSG00000183454	16	9852376	10276611	909	65	77023	2.1097	0.017443	GRIN2A
ENSG00000166452	11	8932686	8941631	29	5	77023	2.1054	0.01763	AKIP1
ENSG00000068079	17	41158742	41166473	3	1	77023	2.1053	0.017634	IFI35
ENSG00000078114	10	21068902	21463116	231	35	77023	2.1048	0.017652	NEBL
ENSG00000105866	7	21467652	21554440	41	9	77023	2.1038	0.017698	SP4
ENSG00000165325	11	93063137	93171653	205	12	77023	2.1036	0.017706	CCDC67
ENSG00000258847	14	66424015	66471241	40	10	77023	2.103	0.017735	CTD-2014B16.3
ENSG00000138780	4	106629935	106768885	198	6	77023	2.1025	0.017756	GSTCD
ENSG00000063046	12	53399942	53435993	29	2	77023	2.1018	0.017786	EIF4B
ENSG00000258864	5	112162910	112203279	23	6	77023	2.1012	0.017812	CTC-554D6.1
ENSG00000117594	1	209859510	209908295	36	2	77023	2.0987	0.017923	HSD11B1
ENSG00000178951	19	4044362	4066943	1	1	77023	2.0985	0.01793	ZBTB7A
ENSG00000175482	11	67118248	67124443	3	1	77023	2.0966	0.018016	POLD4
ENSG00000122691	7	19060614	19157295	10	3	77023	2.0963	0.018026	TWIST1
ENSG00000163958	3	195924320	195938308	15	4	77023	2.0955	0.018061	ZDHHC19
ENSG00000167747	19	51300961	51308186	19	3	77023	2.0954	0.018068	C19orf48
ENSG00000167775	19	8367011	8373240	35	3	77023	2.0944	0.018111	CD320
ENSG00000145029	3	49460379	49466759	6	3	77023	2.0939	0.018134	NICN1
ENSG00000137975	1	86889769	86922241	106	11	77023	2.0912	0.018257	CLCA2
ENSG00000172538	10	50339199	50342053	14	4	77023	2.0911	0.018259	FAM170B
ENSG00000259471	15	66874528	66978132	105	19	77023	2.0899	0.018315	RP11-321F6.1
ENSG00000153714	9	12775020	12822130	24	6	77023	2.0891	0.018349	LURAP1L
ENSG00000144034	2	73956231	73964527	7	1	77023	2.089	0.018355	TPRKB
ENSG00000250361	4	144917257	145061844	15	4	77023	2.0878	0.018409	GYPB
ENSG00000184857	16	8874241	8891505	13	1	77023	2.0877	0.018413	TMEM186
ENSG00000146166	6	63985856	64029882	12	2	77023	2.0861	0.018483	LGSN
ENSG00000165943	14	93648541	93651273	1	1	77023	2.0822	0.01866	MOAP1
ENSG00000151726	4	185676749	185747972	65	6	77023	2.0822	0.018661	ACSL1
ENSG00000132437	7	50526134	50633154	314	22	77023	2.082	0.018674	DDC
ENSG00000130770	1	28562620	28573417	33	2	77023	2.0809	0.018721	ATPIF1
ENSG00000151967	3	159557650	159615149	16	5	77023	2.0805	0.01874	SCHIP1
ENSG00000186260	16	14165178	14360630	236	13	77023	2.0803	0.018749	MKL2
ENSG00000109065	17	72766686	72772506	7	1	77023	2.0795	0.018786	NAT9
ENSG00000130783	12	123258874	123312075	134	10	77023	2.0787	0.018825	CCDC62
ENSG00000152219	11	30344598	30359774	30	5	77023	2.0784	0.018835	ARL14EP
ENSG00000166923	15	33010175	33026870	10	2	77023	2.0784	0.018835	GREM1
ENSG00000102967	16	72042487	72058954	22	5	77023	2.0781	0.018851	DHODH
ENSG00000036565	8	20002366	20040717	53	9	77023	2.0778	0.018862	SLC18A1
ENSG00000004142	17	26673659	26684545	7	2	77023	2.0776	0.018872	POLDIP2
ENSG00000272869	5	112196885	112228776	62	7	77023	2.0773	0.018887	CTC-487M23.8
ENSG00000138594	15	52121825	52239492	178	6	77023	2.076	0.018946	TMOD3
ENSG00000149781	11	63974150	63991354	23	5	77023	2.0758	0.018958	FERMT3
ENSG00000125388	4	2965335	3042474	135	9	77023	2.0757	0.018959	GRK4
ENSG00000150261	11	56113421	56114507	4	2	77023	2.0746	0.019013	OR8K1
ENSG00000142327	2	241505221	241520789	13	2	77023	2.0743	0.019026	RNPEPL1
ENSG00000204613	6	30119722	30128711	29	5	77023	2.0738	0.019047	TRIM10
ENSG00000161542	17	74305567	74380602	18	5	77023	2.0732	0.019076	PRPSAP1
ENSG00000081189	5	88013975	88199922	150	18	77023	2.0728	0.019094	MEF2C
ENSG00000118473	1	66999066	67213982	461	31	77023	2.0722	0.019122	SGIP1
ENSG00000197275	8	95384188	95487337	152	13	77023	2.0714	0.019161	RAD54B
ENSG00000272214	12	121407641	121410095	3	1	77023	2.0714	0.019161	AC079602.1
ENSG00000151148	12	109915207	109974507	71	12	77023	2.0713	0.019164	UBE3B
ENSG00000174891	3	157823644	158263519	953	37	77023	2.0693	0.01926	RSRC1
ENSG00000144747	3	69068978	69101484	10	3	77023	2.0679	0.019324	TMF1
ENSG00000135317	6	86215214	86303874	66	7	77023	2.0675	0.019341	SNX14
ENSG00000179051	1	17733256	17766220	39	5	77023	2.0675	0.019344	RCC2
ENSG00000118193	1	200520628	200589862	78	9	77023	2.067	0.019369	KIF14
ENSG00000108561	17	5336097	5352150	19	5	77023	2.0657	0.019428	C1QBP
ENSG00000076685	10	104845940	104953056	164	9	77023	2.0642	0.0195	NT5C2
ENSG00000178623	2	241544848	241570676	7	2	77023	2.0641	0.019506	GPR35
ENSG00000197557	2	178477720	178483694	26	4	77023	2.064	0.019511	TTC30A
ENSG00000268926	9	98534605	98537013	4	2	77023	2.0635	0.019534	DKFZP434H0512
ENSG00000197653	12	124247042	124420753	119	18	77023	2.0632	0.019548	DNAH10
ENSG00000113905	3	186378005	186396029	17	4	77023	2.0606	0.01967	HRG
ENSG00000226124	2	200625267	200715896	63	12	77023	2.0603	0.019684	FTCDNL1
ENSG00000184402	20	60718822	60757540	58	4	77023	2.0599	0.019706	SS18L1
ENSG00000203690	6	167770521	167797998	1	1	77023	2.0587	0.01976	TCP10
ENSG00000111110	12	63037762	63328817	222	36	77023	2.0586	0.019765	PPM1H
ENSG00000110871	12	120941077	120972237	71	9	77023	2.0583	0.019779	COQ5
ENSG00000160180	21	43731777	43735761	1	1	77023	2.0577	0.01981	TFF3
ENSG00000167774	19	8373167	8386263	23	2	77023	2.0572	0.019835	NDUFA7
ENSG00000065154	10	126085872	126107545	5	2	77023	2.0571	0.01984	OAT
ENSG00000153037	5	112196919	112205485	17	4	77023	2.056	0.019891	SRP19
ENSG00000159399	2	75061108	75120486	26	6	77023	2.0554	0.019919	HK2
ENSG00000253459	14	50064193	50065882	2	1	77023	2.0545	0.019964	AL139099.1
ENSG00000206069	22	25331077	25342662	4	1	77023	2.054	0.019987	TMEM211
ENSG00000144048	2	73989311	74007284	8	2	77023	2.0518	0.020093	DUSP11
ENSG00000141052	17	12569207	12672266	59	11	77023	2.0509	0.02014	MYOCD
ENSG00000163659	3	156391024	156424559	40	4	77023	2.0487	0.020245	TIPARP
ENSG00000139531	12	56390964	56400425	3	2	77023	2.0484	0.020259	SUOX
ENSG00000149557	11	125315646	125366213	54	8	77023	2.0476	0.0203	FEZ1
ENSG00000248405	22	45098113	45258586	165	34	77023	2.0473	0.020315	PRR5-ARHGAP8
ENSG00000170959	11	30851916	31391357	420	23	77023	2.047	0.02033	DCDC1
ENSG00000267855	19	8373490	8386280	22	2	77023	2.0469	0.020332	NDUFA7
ENSG00000182541	22	31608225	31676066	64	8	77023	2.0469	0.020334	LIMK2
ENSG00000183826	6	38136227	38607924	383	50	77023	2.0469	0.020335	BTBD9
ENSG00000130487	22	50986462	50989451	4	2	77023	2.0467	0.020344	KLHDC7B
ENSG00000197183	20	31030862	31172876	24	5	77023	2.0466	0.020348	C20orf112
ENSG00000255537	11	125365110	125369424	3	1	77023	2.0461	0.020371	AP000708.1
ENSG00000164451	6	116850174	116880031	26	4	77023	2.0452	0.020418	FAM26D
ENSG00000176623	8	87480486	87526586	113	9	77023	2.0449	0.020434	RMDN1
ENSG00000078725	9	121915736	122131745	182	27	77023	2.0447	0.02044	BRINP1
ENSG00000129625	5	112212084	112258236	79	8	77023	2.0439	0.020484	REEP5
ENSG00000205213	11	27387508	27494322	100	18	77023	2.0426	0.020547	LGR4
ENSG00000176986	10	75504120	75531919	24	3	77023	2.0421	0.020569	SEC24C
ENSG00000109881	11	27352374	27385415	60	9	77023	2.0377	0.020788	CCDC34
ENSG00000241484	22	45098355	45258665	166	34	77023	2.0376	0.020796	ARHGAP8
ENSG00000116127	2	73612886	73837920	288	11	77023	2.0371	0.020818	ALMS1
ENSG00000171310	12	104849073	105155792	285	51	77023	2.0356	0.020896	CHST11
ENSG00000100100	22	31677579	31688520	12	5	77023	2.0346	0.020947	PIK3IP1
ENSG00000180626	17	5082831	5095178	5	2	77023	2.0336	0.020994	ZNF594
ENSG00000155329	5	132332677	132362296	26	1	77023	2.0335	0.021001	ZCCHC10
ENSG00000107651	10	121652223	121702014	39	6	77023	2.0329	0.021033	SEC23IP
ENSG00000171425	19	56146825	56156988	10	2	77023	2.0314	0.021106	ZNF581
ENSG00000184619	17	8271955	8280029	10	2	77023	2.0311	0.02112	KRBA2
ENSG00000263809	17	8271956	8286505	10	2	77023	2.0311	0.02112	RP11-849F2.7
ENSG00000081985	1	67773047	67862583	113	9	77023	2.0311	0.021124	IL12RB2
ENSG00000136938	9	100745643	100778225	10	2	77023	2.0304	0.021158	ANP32B
ENSG00000130300	19	17462257	17488159	12	3	77023	2.0304	0.021159	PLVAP
ENSG00000198887	9	72873937	72969804	169	14	77023	2.0284	0.021259	SMC5
ENSG00000167612	12	52281744	52285448	7	3	77023	2.0264	0.021364	ANKRD33
ENSG00000183307	22	17597189	17602257	5	1	77023	2.0262	0.02137	CECR6
ENSG00000091127	7	105080108	105162714	14	3	77023	2.0262	0.021371	PUS7
ENSG00000163106	4	95219686	95264027	20	3	77023	2.0261	0.021376	HPGDS
ENSG00000171476	4	57514155	57548065	12	3	77023	2.0258	0.021395	HOPX
ENSG00000122778	7	138516126	138666064	83	12	77023	2.0257	0.021396	KIAA1549
ENSG00000113790	3	184908412	184999778	58	7	77023	2.0248	0.021443	EHHADH
ENSG00000146013	5	137588068	137610360	7	2	77023	2.0246	0.021456	GFRA3
ENSG00000106436	7	101256605	101272576	23	5	77023	2.0216	0.021607	MYL10
ENSG00000232040	6	28539407	28583989	52	10	77023	2.0215	0.021612	SCAND3
ENSG00000096968	9	4985033	5128183	184	9	77023	2.0214	0.021619	JAK2
ENSG00000175318	15	72452148	72490126	2	1	77023	2.0213	0.021624	GRAMD2
ENSG00000143409	1	150969025	150980851	10	3	77023	2.0201	0.021685	FAM63A
ENSG00000172977	11	65479467	65487075	18	5	77023	2.0198	0.021703	KAT5
ENSG00000124784	6	7389729	7418270	39	5	77023	2.0162	0.021889	RIOK1
ENSG00000221986	1	109834987	109849663	6	3	77023	2.0149	0.021957	MYBPHL
ENSG00000095370	9	130500596	130541020	17	3	77023	2.0133	0.022039	SH2D3C
ENSG00000147419	8	27590835	27630170	56	8	77023	2.0126	0.022076	CCDC25
ENSG00000163486	1	206516200	206637783	21	3	77023	2.0126	0.022081	SRGAP2
ENSG00000204614	6	30103885	30116512	85	6	77023	2.0109	0.022168	TRIM40
ENSG00000140093	14	94749650	94759608	18	3	77023	2.0082	0.022311	SERPINA10
ENSG00000149532	11	61170121	61197503	5	1	77023	2.0081	0.022316	CPSF7
ENSG00000129250	17	4901243	4931696	46	9	77023	2.0079	0.022325	KIF1C
ENSG00000168056	11	65306276	65326401	7	2	77023	2.0073	0.022358	LTBP3
ENSG00000138785	4	106603784	106817143	286	9	77023	2.0066	0.022396	INTS12
ENSG00000183018	17	4402133	4442330	2	1	77023	2.0065	0.022403	SPNS2
ENSG00000188315	3	49306035	49315342	9	2	77023	2.0064	0.022406	C3orf62
ENSG00000217236	2	175199674	175203220	1	1	77023	2.005	0.02248	SP9
ENSG00000175229	11	65809423	65816651	8	2	77023	2.0039	0.022542	GAL3ST3
ENSG00000196979	9	132902889	132906498	3	1	77023	2.0038	0.022544	AL360004.1
ENSG00000156603	11	57471186	57479693	6	2	77023	2.0036	0.022557	MED19
ENSG00000188266	15	78799906	78829714	39	3	77023	2.0031	0.022582	HYKK
ENSG00000159086	21	34106210	34144169	21	5	77023	2.0021	0.022639	PAXBP1
ENSG00000249160	5	10505108	10522196	7	1	77023	2.0006	0.02272	RP11-1C1.5
ENSG00000156172	8	96257147	96281429	21	4	77023	1.9999	0.022754	C8orf37
ENSG00000198954	10	70748487	70776738	48	8	77023	1.9983	0.02284	KIAA1279
ENSG00000158525	7	129984630	130008571	42	8	77023	1.9975	0.022883	CPA5
ENSG00000113810	3	160117062	160152750	29	5	77023	1.9959	0.022974	SMC4
ENSG00000136450	17	56080721	56084707	1	1	77023	1.9958	0.02298	SRSF1
ENSG00000055208	6	149539777	149732749	202	24	77023	1.9938	0.02309	TAB2
ENSG00000134504	18	24034874	24237365	83	18	77023	1.9928	0.023139	KCTD1
ENSG00000139269	12	57846106	57853063	1	1	77023	1.9921	0.02318	INHBE
ENSG00000184226	13	66876967	67804468	918	98	77023	1.9916	0.023206	PCDH9
ENSG00000006459	7	139784546	139876835	38	2	77023	1.9887	0.023367	KDM7A
ENSG00000242107	3	159733811	159749210	28	3	77023	1.9881	0.023402	LINC01100
ENSG00000183421	21	43159529	43187266	35	6	77023	1.9869	0.023467	RIPK4
ENSG00000168806	15	43619974	43622803	1	1	77023	1.9867	0.02348	LCMT2
ENSG00000253426	8	9009252	9025646	1	1	77023	1.9861	0.02351	RP11-10A14.4
ENSG00000170017	3	105085753	105295744	210	19	77023	1.9854	0.023548	ALCAM
ENSG00000161647	17	41878167	41910538	13	2	77023	1.9835	0.023657	MPP3
ENSG00000074317	5	176047085	176057530	4	1	77023	1.9828	0.023693	SNCB
ENSG00000162819	1	222885895	222908538	6	2	77023	1.9825	0.02371	BROX
ENSG00000196083	3	190231840	190375843	135	24	77023	1.9796	0.023873	IL1RAP
ENSG00000127318	12	68642022	68647387	2	1	77023	1.9796	0.023874	IL22
ENSG00000173237	11	66742748	66744475	1	1	77023	1.9777	0.02398	C11orf86
ENSG00000203730	1	182367252	182369751	7	2	77023	1.9764	0.024056	TEDDM1
ENSG00000029725	17	5185558	5289129	227	19	77023	1.9757	0.024096	RABEP1
ENSG00000160953	19	1285890	1378430	7	3	77023	1.9747	0.024152	MUM1
ENSG00000183914	17	7620672	7737062	35	11	77023	1.9744	0.02417	DNAH2
ENSG00000197020	19	21905568	21950430	131	8	77023	1.9741	0.024186	ZNF100
ENSG00000185482	12	57637236	57644976	2	1	77023	1.9711	0.024358	STAC3
ENSG00000122643	7	33053742	33102409	128	5	77023	1.9706	0.024386	NT5C3A
ENSG00000166960	18	30517366	31021065	557	11	77023	1.9699	0.024423	CCDC178
ENSG00000130787	12	123319000	123347507	61	5	77023	1.9686	0.024497	HIP1R
ENSG00000176236	10	15137384	15139318	5	2	77023	1.9686	0.024499	C10orf111
ENSG00000137486	11	74975226	75062873	13	5	77023	1.968	0.024536	ARRB1
ENSG00000173349	2	128458597	128461385	2	1	77023	1.9676	0.024557	SFT2D3
ENSG00000058091	7	90095738	90839905	1289	69	77023	1.9674	0.02457	CDK14
ENSG00000165379	14	42076773	42373752	346	31	77023	1.967	0.02459	LRFN5
ENSG00000197771	10	121588972	121652068	58	4	77023	1.9665	0.024623	MCMBP
ENSG00000134897	13	103451399	103493885	51	7	77023	1.9663	0.024633	BIVM
ENSG00000100629	14	80943330	81425861	685	58	77023	1.9659	0.024655	CEP128
ENSG00000178685	8	145051321	145086940	17	3	77023	1.9659	0.024656	PARP10
ENSG00000228919	4	7940728	7942022	1	1	77023	1.9632	0.02481	AC097381.1
ENSG00000012504	12	100867486	100958191	4	1	77023	1.9621	0.024873	NR1H4
ENSG00000042493	2	85621871	85645555	62	10	77023	1.962	0.024879	CAPG
ENSG00000034239	8	49623348	49647870	14	3	77023	1.962	0.024879	EFCAB1
ENSG00000002549	4	17578815	17609595	38	3	77023	1.9617	0.024896	LAP3
ENSG00000131323	14	103243813	103377837	94	8	77023	1.9606	0.024961	TRAF3
ENSG00000108559	17	5264258	5323480	218	6	77023	1.9597	0.025017	NUP88
ENSG00000140945	16	82660408	83830204	1916	244	77023	1.9595	0.025025	CDH13
ENSG00000138190	10	94590935	94819250	284	22	77023	1.959	0.025054	EXOC6
ENSG00000158315	1	39351479	39407471	35	6	77023	1.959	0.025058	RHBDL2
ENSG00000185559	14	101192042	101201539	5	2	77023	1.9582	0.025106	DLK1
ENSG00000049449	11	31833939	32127301	255	38	77023	1.9561	0.025225	RCN1
ENSG00000144455	3	3742498	4508965	758	62	77023	1.952	0.025469	SUMF1
ENSG00000257726	12	115800817	115802550	1	1	77023	1.9515	0.0255	RP11-116D17.1
ENSG00000261701	16	72088522	72111145	16	4	77023	1.9511	0.025521	HPR
ENSG00000196220	3	9022275	9404737	227	54	77023	1.95	0.025586	SRGAP3
ENSG00000161649	17	41924516	41940997	7	1	77023	1.9497	0.025607	CD300LG
ENSG00000187950	12	29565407	29650619	167	15	77023	1.949	0.025647	OVCH1
ENSG00000170296	17	7143333	7146089	2	1	77023	1.9486	0.025671	GABARAP
ENSG00000262526	17	7143746	7147954	2	1	77023	1.9486	0.025671	CTD-2545G14.7
ENSG00000111696	12	104164231	104234975	170	11	77023	1.9474	0.025744	NT5DC3
ENSG00000189334	1	153586731	153589462	2	1	77023	1.9445	0.025919	S100A14
ENSG00000255713	17	56247017	56247940	4	1	77023	1.9436	0.02597	OR4D2
ENSG00000150244	11	55029658	55038595	2	1	77023	1.942	0.026069	TRIM48
ENSG00000147459	8	25042238	25275598	163	23	77023	1.9419	0.026074	DOCK5
ENSG00000068781	2	48757064	49003654	343	52	77023	1.9417	0.026088	STON1-GTF2A1L
ENSG00000174697	7	127881337	127897681	7	2	77023	1.9407	0.026144	LEP
ENSG00000108861	17	41843489	41856356	24	4	77023	1.9405	0.026158	DUSP3
ENSG00000124693	6	26031817	26032288	1	1	77023	1.9405	0.02616	HIST1H3B
ENSG00000178187	5	178368192	178393434	39	7	77023	1.9403	0.02617	ZNF454
ENSG00000094661	19	15197791	15199032	8	2	77023	1.9399	0.026198	OR1I1
ENSG00000167861	17	72946838	72969261	2	1	77023	1.9391	0.026246	HID1
ENSG00000125952	14	65472892	65569413	51	7	77023	1.9369	0.026378	MAX
ENSG00000182950	15	76016318	76020029	3	2	77023	1.936	0.026431	ODF3L1
ENSG00000176225	18	67671029	67873181	94	5	77023	1.9358	0.026447	RTTN
ENSG00000185917	21	37406839	37451687	43	6	77023	1.9358	0.026449	SETD4
ENSG00000131409	19	51020149	51071302	6	3	77023	1.9344	0.02653	LRRC4B
ENSG00000118849	3	158414681	158450485	89	11	77023	1.9332	0.026609	RARRES1
ENSG00000117597	1	210001352	210030910	44	3	77023	1.9329	0.026626	DIEXF
ENSG00000249459	17	18561742	18585575	2	1	77023	1.932	0.026677	ZNF286B
ENSG00000112245	6	64231666	64293492	38	3	77023	1.9311	0.026734	PTP4A1
ENSG00000135338	6	80194708	80247175	76	10	77023	1.9294	0.026838	LCA5
ENSG00000184500	3	93591881	93692910	14	2	77023	1.928	0.026928	PROS1
ENSG00000136932	9	100666771	100684852	28	3	77023	1.9245	0.027147	C9orf156
ENSG00000128708	2	172778958	172848599	66	7	77023	1.9243	0.027156	HAT1
ENSG00000173805	17	39873994	39890896	38	3	77023	1.9235	0.027206	HAP1
ENSG00000134900	13	103249353	103331521	130	7	77023	1.9234	0.027213	TPP2
ENSG00000106692	9	108320411	108403399	16	3	77023	1.9232	0.027226	FKTN
ENSG00000144535	2	232825955	233209060	374	25	77023	1.9225	0.027274	DIS3L2
ENSG00000205143	9	34621376	34628104	10	4	77023	1.9219	0.02731	ARID3C
ENSG00000084693	2	27265232	27293490	8	1	77023	1.9216	0.027325	AGBL5
ENSG00000265817	8	95390605	95449180	88	9	77023	1.9213	0.027348	FSBP
ENSG00000197619	19	52494585	52511483	50	4	77023	1.9203	0.027408	ZNF615
ENSG00000164136	4	142557752	142655140	100	9	77023	1.9199	0.027436	IL15
ENSG00000104228	8	27142404	27168836	30	5	77023	1.9181	0.02755	TRIM35
ENSG00000178741	15	75212132	75230509	5	2	77023	1.9171	0.02761	COX5A
ENSG00000244274	20	44034697	44039250	3	1	77023	1.9141	0.027803	DBNDD2
ENSG00000140406	15	81293295	81296342	1	1	77023	1.9113	0.02798	MESDC1
ENSG00000126778	14	61110133	61124977	6	1	77023	1.9102	0.028051	SIX1
ENSG00000273171	17	26691310	26695033	9	2	77023	1.9096	0.02809	CTB-96E2.2
ENSG00000017373	17	36686251	36762183	3	2	77023	1.9089	0.028137	SRCIN1
ENSG00000163825	3	46538981	46542439	6	1	77023	1.9085	0.028166	RTP3
ENSG00000170145	11	111473115	111601577	57	2	77023	1.9048	0.028405	SIK2
ENSG00000182938	17	72931814	72946087	6	2	77023	1.9041	0.028451	OTOP3
ENSG00000204262	2	189896622	190044605	217	12	77023	1.9025	0.028551	COL5A2
ENSG00000244045	17	26684604	26708716	34	2	77023	1.9023	0.028567	TMEM199
ENSG00000186197	1	236511562	236648214	170	16	77023	1.9021	0.02858	EDARADD
ENSG00000108788	17	40719086	40725257	8	2	77023	1.9019	0.028593	MLX
ENSG00000005700	6	82879700	82957471	71	4	77023	1.9009	0.028655	IBTK
ENSG00000152766	10	90581889	90611575	23	6	77023	1.8995	0.028749	ANKRD22
ENSG00000064652	5	122179134	122365049	436	13	77023	1.8985	0.028817	SNX24
ENSG00000162585	1	2115903	2144159	1	1	77023	1.8974	0.02889	C1orf86
ENSG00000105669	19	19010323	19030206	2	1	77023	1.8973	0.028892	COPE
ENSG00000139437	12	110338069	110421646	107	7	77023	1.897	0.028911	TCHP
ENSG00000164236	5	10564442	10650308	56	9	77023	1.8968	0.028927	ANKRD33B
ENSG00000111540	12	56367697	56388490	27	4	77023	1.8965	0.028946	RAB5B
ENSG00000167840	17	5008836	5026411	26	6	77023	1.8964	0.028956	ZNF232
ENSG00000107954	10	105253736	105352309	77	14	77023	1.8953	0.029024	NEURL1
ENSG00000032219	14	58765103	58840605	39	3	77023	1.8953	0.029029	ARID4A
ENSG00000260869	16	30545548	30569600	2	1	77023	1.8945	0.029082	AC002310.13
ENSG00000109072	17	26691290	26700110	17	2	77023	1.8938	0.029125	VTN
ENSG00000172915	13	35516424	36247159	1014	47	77023	1.893	0.029178	NBEA
ENSG00000136153	13	76194570	76434004	363	48	77023	1.8922	0.029235	LMO7
ENSG00000251380	5	134779905	134783038	17	5	77023	1.8921	0.029237	C5orf20
ENSG00000161929	17	5112256	5138155	15	4	77023	1.8917	0.029268	SCIMP
ENSG00000107874	10	104183002	104192418	6	1	77023	1.8914	0.029283	CUEDC2
ENSG00000159784	7	143050493	143059863	2	1	77023	1.8913	0.029295	FAM131B
ENSG00000178397	7	6369040	6388612	18	3	77023	1.8901	0.02937	FAM220A
ENSG00000143569	1	154192655	154243986	38	5	77023	1.8894	0.029417	UBAP2L
ENSG00000186191	20	31667450	31699557	48	6	77023	1.8889	0.029452	BPIFB4
ENSG00000159588	1	46085716	46089729	7	1	77023	1.8887	0.029467	CCDC17
ENSG00000120688	13	41635410	41658137	6	2	77023	1.8884	0.029486	WBP4
ENSG00000158402	5	137620954	137674044	91	8	77023	1.8881	0.029508	CDC25C
ENSG00000144290	2	162280843	162841792	562	17	77023	1.8869	0.029586	SLC4A10
ENSG00000170689	17	46698518	46703839	7	2	77023	1.8869	0.029589	HOXB9
ENSG00000141506	17	8782233	8869029	20	4	77023	1.8866	0.02961	PIK3R5
ENSG00000100228	22	23487513	23506537	44	3	77023	1.8853	0.029691	RAB36
ENSG00000168061	11	64808373	64812300	12	3	77023	1.8843	0.029762	SAC3D1
ENSG00000156564	6	40359325	40555204	179	21	77023	1.8842	0.029769	LRFN2
ENSG00000146477	6	160769300	160876014	140	14	77023	1.8838	0.029794	SLC22A3
ENSG00000135604	6	144471663	144509507	4	1	77023	1.8836	0.029807	STX11
ENSG00000148484	10	16632610	16859527	149	23	77023	1.8833	0.02983	RSU1
ENSG00000167236	17	34340096	34345005	9	2	77023	1.8828	0.029862	CCL23
ENSG00000211448	14	80663873	80854100	51	10	77023	1.8828	0.029867	DIO2
ENSG00000172005	2	95691422	95719737	1	1	77023	1.8827	0.02987	MAL
ENSG00000189292	2	279558	288851	8	2	77023	1.8825	0.029883	FAM150B
ENSG00000075151	1	21132963	21503377	244	15	77023	1.882	0.02992	EIF4G3
ENSG00000157933	1	2160134	2241558	30	7	77023	1.8819	0.029922	SKI
ENSG00000163515	3	108462271	108476231	20	5	77023	1.8803	0.030032	RETNLB
ENSG00000136014	12	95910336	95945266	40	9	77023	1.8801	0.030045	USP44
ENSG00000165118	9	86553226	86571901	5	1	77023	1.8795	0.030089	C9orf64
ENSG00000132141	17	33254878	33308097	25	4	77023	1.8793	0.0301	CCT6B
ENSG00000187049	11	61159159	61166335	2	1	77023	1.8782	0.030174	TMEM216
ENSG00000172037	3	49158547	49170551	4	2	77023	1.878	0.03019	LAMB2
ENSG00000230873	6	17102489	17131603	21	4	77023	1.8779	0.030198	STMND1
ENSG00000167306	18	47349183	47721463	737	61	77023	1.8779	0.030201	MYO5B
ENSG00000197826	4	81256874	81884910	387	30	77023	1.8771	0.030254	C4orf22
ENSG00000169208	14	22037934	22038875	2	1	77023	1.8768	0.030273	OR10G3
ENSG00000005001	16	2902728	2908171	4	1	77023	1.8765	0.03029	PRSS22
ENSG00000105750	19	21106028	21133503	101	3	77023	1.8761	0.030319	ZNF85
ENSG00000165323	11	92085262	92629618	373	37	77023	1.8756	0.030352	FAT3
ENSG00000213132	3	187896331	187898598	7	2	77023	1.8751	0.030389	AC022498.1
ENSG00000175766	5	176057683	176073642	2	1	77023	1.8748	0.030411	EIF4E1B
ENSG00000115641	2	105974169	106054970	45	9	77023	1.8747	0.030416	FHL2
ENSG00000186047	13	51285144	51418075	110	13	77023	1.8738	0.030478	DLEU7
ENSG00000205029	11	55606228	55607214	3	2	77023	1.8729	0.030538	OR5D16
ENSG00000148700	10	111756126	111895323	40	4	77023	1.8724	0.030573	ADD3
ENSG00000198077	19	41381344	41388657	1	1	77023	1.8719	0.03061	CYP2A7
ENSG00000100373	22	45680863	45691755	8	2	77023	1.8717	0.030625	UPK3A
ENSG00000124570	6	2948393	2972090	30	4	77023	1.8697	0.030762	SERPINB6
ENSG00000035115	2	217730	266398	60	7	77023	1.8691	0.030807	SH3YL1
ENSG00000165752	10	134020996	134145351	85	16	77023	1.8687	0.030835	STK32C
ENSG00000069869	15	56119120	56285944	430	21	77023	1.8684	0.030855	NEDD4
ENSG00000269067	19	23158270	23185978	47	2	77023	1.8672	0.030936	ZNF728
ENSG00000116106	2	222282747	222438922	103	15	77023	1.867	0.030953	EPHA4
ENSG00000143570	1	153931575	153940188	7	2	77023	1.8668	0.030962	SLC39A1
ENSG00000187944	2	197669726	197675000	1	1	77023	1.8663	0.031	C2orf66
ENSG00000184185	17	21279509	21323179	1	1	77023	1.8663	0.031	KCNJ12
ENSG00000116906	1	231376953	231413719	30	2	77023	1.866	0.031021	GNPAT
ENSG00000187513	1	35258599	35261348	8	2	77023	1.866	0.031023	GJA4
ENSG00000101040	20	45837859	45985567	51	8	77023	1.8655	0.031054	ZMYND8
ENSG00000162105	11	70313961	70963623	328	64	77023	1.8654	0.031064	SHANK2
ENSG00000134242	1	114356433	114414381	65	7	77023	1.8637	0.031181	PTPN22
ENSG00000181555	3	47057919	47205457	75	3	77023	1.8633	0.031213	SETD2
ENSG00000212643	5	112227313	112228791	5	1	77023	1.863	0.03123	ZRSR1
ENSG00000087460	20	57414773	57486247	19	6	77023	1.8617	0.031326	GNAS
ENSG00000151067	12	2079952	2802108	508	66	77023	1.8606	0.031404	CACNA1C
ENSG00000090263	7	140705854	140715028	8	2	77023	1.86	0.031443	MRPS33
ENSG00000211460	2	122494679	122525429	15	3	77023	1.8599	0.03145	TSN
ENSG00000219438	22	48885272	49246724	418	72	77023	1.859	0.031514	FAM19A5
ENSG00000009413	6	111620234	111804918	255	20	77023	1.8588	0.031525	REV3L
ENSG00000178567	3	37027357	37034795	4	2	77023	1.8577	0.031604	EPM2AIP1
ENSG00000196600	11	62931248	62997124	133	9	77023	1.8561	0.031719	SLC22A25
ENSG00000126549	4	70861647	70868287	9	3	77023	1.8555	0.031765	STATH
ENSG00000116667	1	184356192	184598154	180	22	77023	1.8553	0.031774	C1orf21
ENSG00000152409	5	78532012	78623038	39	3	77023	1.8544	0.031841	JMY
ENSG00000214367	4	2229191	2243891	5	1	77023	1.8529	0.031948	HAUS3
ENSG00000111276	12	12867992	12875305	2	1	77023	1.8528	0.031954	CDKN1B
ENSG00000127481	1	19401000	19536770	136	13	77023	1.8521	0.032007	UBR4
ENSG00000140553	15	91473410	91497323	23	2	77023	1.8521	0.032009	UNC45A
ENSG00000186111	19	3630181	3700477	43	9	77023	1.8509	0.032094	PIP5K1C
ENSG00000152193	13	79188426	79233314	18	3	77023	1.8507	0.032104	RNF219
ENSG00000148219	9	119187504	120177348	1057	121	77023	1.8498	0.032169	ASTN2
ENSG00000144285	2	166845670	166984523	236	17	77023	1.8496	0.032182	SCN1A
ENSG00000154258	17	66970629	67057205	23	3	77023	1.8495	0.032193	ABCA9
ENSG00000141867	19	15347647	15443356	17	2	77023	1.8494	0.032199	BRD4
ENSG00000065361	12	56473641	56497289	15	5	77023	1.8489	0.032235	ERBB3
ENSG00000196975	2	69871557	70053596	107	13	77023	1.8485	0.032263	ANXA4
ENSG00000068745	3	48725436	48777786	54	5	77023	1.847	0.03237	IP6K2
ENSG00000116062	2	47922669	48037240	169	21	77023	1.8464	0.03242	MSH6
ENSG00000153815	16	81478775	81745367	171	36	77023	1.8451	0.032511	CMIP
ENSG00000177951	11	167784	207428	14	2	77023	1.8446	0.032545	BET1L
ENSG00000144681	3	36421836	36589499	216	27	77023	1.8445	0.032557	STAC
ENSG00000133105	13	32313674	32377009	54	6	77023	1.8436	0.032622	RXFP2
ENSG00000171840	12	673462	772945	152	20	77023	1.8429	0.03267	NINJ2
ENSG00000145592	5	40825364	40835437	2	1	77023	1.8428	0.032683	RPL37
ENSG00000074054	2	122095352	122407163	499	13	77023	1.8422	0.032725	CLASP1
ENSG00000111199	12	110220890	110271212	30	6	77023	1.842	0.032736	TRPV4
ENSG00000100987	20	25051521	25062996	24	2	77023	1.8418	0.032752	VSX1
ENSG00000168702	2	140988992	142889270	3710	312	77023	1.8404	0.032852	LRP1B
ENSG00000127377	7	151125921	151137899	4	1	77023	1.8404	0.032857	CRYGN
ENSG00000049618	6	157099063	157531913	262	38	77023	1.8399	0.032891	ARID1B
ENSG00000129925	16	420773	437113	23	5	77023	1.8395	0.032923	TMEM8A
ENSG00000028137	1	12227060	12269285	24	5	77023	1.8388	0.032972	TNFRSF1B
ENSG00000256825	12	133707570	133778955	105	8	77023	1.838	0.033029	CTD-2140B24.4
ENSG00000118564	4	15606162	15683302	162	13	77023	1.8378	0.033047	FBXL5
ENSG00000169519	11	28129795	28355054	68	7	77023	1.8375	0.033069	METTL15
ENSG00000155324	5	125695824	125832186	28	7	77023	1.8362	0.033165	GRAMD3
ENSG00000068784	2	45615819	45839304	228	19	77023	1.836	0.033176	SRBD1
ENSG00000076555	12	109554400	109706031	126	23	77023	1.8353	0.033228	ACACB
ENSG00000086544	19	41223008	41246765	24	4	77023	1.8352	0.033235	ITPKC
ENSG00000137185	6	28192664	28201260	15	5	77023	1.8346	0.033279	ZSCAN9
ENSG00000205754	12	20968673	21245679	813	28	77023	1.8345	0.033288	SLCO1B7
ENSG00000132792	20	36322408	36500531	119	6	77023	1.8344	0.033296	CTNNBL1
ENSG00000142973	1	47223510	47285085	27	4	77023	1.8342	0.03331	CYP4B1
ENSG00000103494	16	53631595	53737850	150	14	77023	1.834	0.033325	RPGRIP1L
ENSG00000260027	17	46684594	46710934	37	6	77023	1.8338	0.03334	HOXB7
ENSG00000164304	6	7326889	7389976	59	6	77023	1.8327	0.033423	CAGE1
ENSG00000099769	16	1840414	1844972	14	2	77023	1.8291	0.033693	IGFALS
ENSG00000077522	1	236849754	236927931	72	11	77023	1.8275	0.033814	ACTN2
ENSG00000167985	11	61197514	61215001	7	1	77023	1.8271	0.033842	SDHAF2
ENSG00000171045	8	143293441	143484601	149	16	77023	1.8266	0.033882	TSNARE1
ENSG00000121858	3	172223298	172241297	33	4	77023	1.8259	0.033929	TNFSF10
ENSG00000129353	19	10713133	10755235	46	6	77023	1.8257	0.033948	SLC44A2
ENSG00000153707	9	8314246	10612723	2808	280	77023	1.8255	0.033959	PTPRD
ENSG00000103528	16	19179293	19279652	18	5	77023	1.8252	0.033982	SYT17
ENSG00000143149	1	165631453	165668100	114	12	77023	1.8251	0.033995	ALDH9A1
ENSG00000100276	22	29708922	29715668	2	1	77023	1.8238	0.034091	RASL10A
ENSG00000111700	12	20963636	21243040	819	28	77023	1.8229	0.034159	SLCO1B3
ENSG00000227345	10	51026325	51130715	36	4	77023	1.8228	0.034169	PARG
ENSG00000087269	4	2939660	2965112	28	3	77023	1.8227	0.034177	NOP14
ENSG00000108557	17	17584787	17714767	23	5	77023	1.822	0.034231	RAI1
ENSG00000114805	3	155093369	155462856	502	33	77023	1.8208	0.034316	PLCH1
ENSG00000198837	1	153901977	153919172	12	2	77023	1.8204	0.034352	DENND4B
ENSG00000166033	10	124221041	124274424	35	6	77023	1.8189	0.034464	HTRA1
ENSG00000268797	19	41307202	41404187	28	8	77023	1.8183	0.034506	CTC-490E21.12
ENSG00000129354	19	10683347	10697991	45	3	77023	1.8181	0.034521	AP1M2
ENSG00000167377	16	71481500	71496998	24	7	77023	1.8179	0.034537	ZNF23
ENSG00000184408	7	119913722	120390385	78	7	77023	1.8177	0.034554	KCND2
ENSG00000143847	1	202995626	203047868	19	3	77023	1.8175	0.034572	PPFIA4
ENSG00000124900	11	55650773	55659286	9	3	77023	1.8165	0.034644	TRIM51
ENSG00000256591	11	61196692	61253294	20	1	77023	1.8162	0.034667	RP11-286N22.8
ENSG00000151779	2	15307032	15701454	532	11	77023	1.8152	0.034747	NBAS
ENSG00000074590	12	106457118	106533811	29	9	77023	1.8151	0.034752	NUAK1
ENSG00000018280	2	219246752	219261617	5	2	77023	1.815	0.034766	SLC11A1
ENSG00000241595	17	39405939	39406904	3	1	77023	1.8138	0.034854	KRTAP9-4
ENSG00000187600	2	46656329	46711564	35	5	77023	1.8135	0.034875	TMEM247
ENSG00000184261	2	47743720	47798078	19	6	77023	1.8131	0.034912	KCNK12
ENSG00000240184	5	140855580	140892542	38	8	77023	1.8114	0.03504	PCDHGC3
ENSG00000117614	1	25549170	25558993	1	1	77023	1.81	0.03515	SYF2
ENSG00000150471	4	62066976	62944053	592	81	77023	1.8095	0.035187	LPHN3
ENSG00000273452	17	12626199	12661542	14	1	77023	1.8091	0.035216	AC005358.1
ENSG00000144460	2	226265364	226518734	202	24	77023	1.809	0.035227	NYAP2
ENSG00000197697	6	26183958	26184454	2	1	77023	1.8084	0.035271	HIST1H2BE
ENSG00000166450	15	55903744	56035288	150	17	77023	1.8082	0.035287	PRTG
ENSG00000144395	2	197504278	197628214	84	7	77023	1.807	0.035382	CCDC150
ENSG00000100364	22	45586219	45636650	91	11	77023	1.8064	0.035425	KIAA0930
ENSG00000111424	12	48235320	48336831	29	5	77023	1.8064	0.035426	VDR
ENSG00000115325	2	74776153	74784681	1	1	77023	1.8064	0.03543	DOK1
ENSG00000244754	13	33006554	33112970	69	7	77023	1.8062	0.035446	N4BP2L2
ENSG00000176788	5	17065707	17276943	132	15	77023	1.8061	0.03545	BASP1
ENSG00000217555	16	66586466	66600154	19	2	77023	1.8061	0.035453	CKLF
ENSG00000188157	1	955503	991496	2	1	77023	1.8059	0.035465	AGRN
ENSG00000178425	6	116422012	116570660	151	15	77023	1.8058	0.035473	NT5DC1
ENSG00000108797	17	40834631	40851832	2	1	77023	1.805	0.03554	CNTNAP1
ENSG00000166002	11	93211638	93276674	116	11	77023	1.8048	0.035555	SMCO4
ENSG00000171444	5	112357796	112824527	771	55	77023	1.8036	0.035644	MCC
ENSG00000182752	9	118916083	119164601	52	14	77023	1.8024	0.035743	PAPPA
ENSG00000159224	17	47035916	47045958	10	1	77023	1.8023	0.035747	GIP
ENSG00000105519	19	5911718	5915888	2	1	77023	1.8019	0.03578	CAPS
ENSG00000173511	11	64002010	64006259	2	1	77023	1.8016	0.035807	VEGFB
ENSG00000222040	2	96778707	96781984	3	1	77023	1.8011	0.035843	ADRA2B
ENSG00000176399	9	22446840	22455739	5	1	77023	1.8011	0.035843	DMRTA1
ENSG00000152455	10	14920819	14946314	11	2	77023	1.7991	0.036001	SUV39H2
ENSG00000267508	19	44886459	44905774	35	3	77023	1.7974	0.036137	ZNF285
ENSG00000156304	21	33043346	33104388	10	3	77023	1.7973	0.036144	SCAF4
ENSG00000176597	3	182971032	183016292	1	1	77023	1.7968	0.03618	B3GNT5
ENSG00000155066	2	95940201	95957056	6	1	77023	1.7966	0.036199	PROM2
ENSG00000257594	12	89913185	89920039	16	3	77023	1.7963	0.036221	GALNT4
ENSG00000259075	12	89913185	89920039	16	3	77023	1.7963	0.036221	POC1B-GALNT4
ENSG00000142623	1	17531621	17572500	7	2	77023	1.7957	0.03627	PADI1
ENSG00000128581	7	100956975	100965104	15	2	77023	1.7956	0.036283	RABL5
ENSG00000115648	2	238394071	238463961	114	8	77023	1.7952	0.036311	MLPH
ENSG00000257046	12	20968608	21243179	802	27	77023	1.7946	0.036357	LST3
ENSG00000139083	12	11802788	12048336	48	18	77023	1.7945	0.036365	ETV6
ENSG00000213186	3	160150233	160203561	50	7	77023	1.7945	0.036368	TRIM59
ENSG00000134709	1	60280458	60342050	8	1	77023	1.7943	0.036383	HOOK1
ENSG00000168439	11	63952744	63972015	28	5	77023	1.794	0.036408	STIP1
ENSG00000108984	17	67410839	67539472	46	13	77023	1.7937	0.036429	MAP2K6
ENSG00000143278	1	197008321	197036397	19	1	77023	1.7922	0.036553	F13B
ENSG00000172803	11	65601112	65624367	18	4	77023	1.7914	0.036612	SNX32
ENSG00000172457	11	56510303	56511287	3	1	77023	1.7908	0.036664	OR9G4
ENSG00000173214	6	111580551	111592370	6	1	77023	1.7903	0.036703	KIAA1919
ENSG00000019169	2	119699742	119752236	69	7	77023	1.7896	0.03676	MARCO
ENSG00000108753	17	36046435	36105237	1	1	77023	1.7881	0.03688	HNF1B
ENSG00000233927	19	8386042	8388224	4	2	77023	1.7879	0.0369	RPS28
ENSG00000101464	20	33148346	33264910	61	5	77023	1.7878	0.0369	PIGU
ENSG00000157551	21	39529128	39679279	246	22	77023	1.7872	0.036956	KCNJ15
ENSG00000174233	12	49159975	49182820	2	1	77023	1.7871	0.036963	ADCY6
ENSG00000139842	13	113862552	113919399	26	1	77023	1.7866	0.037002	CUL4A
ENSG00000135250	7	104751151	105039755	327	13	77023	1.7856	0.037084	SRPK2
ENSG00000132780	1	46049518	46084566	35	2	77023	1.7855	0.037088	NASP
ENSG00000132821	20	36531499	36573752	17	3	77023	1.785	0.037132	VSTM2L
ENSG00000185909	3	49209044	49213917	7	2	77023	1.7847	0.037159	KLHDC8B
ENSG00000170088	4	165995574	166129701	136	6	77023	1.7837	0.037235	TMEM192
ENSG00000164181	5	60047618	60140216	144	14	77023	1.7834	0.037259	ELOVL7
ENSG00000088682	16	57481337	57495187	15	4	77023	1.7833	0.03727	COQ9
ENSG00000171487	19	56511092	56573179	90	15	77023	1.7827	0.037318	NLRP5
ENSG00000107611	10	16865963	17171830	458	57	77023	1.7818	0.037388	CUBN
ENSG00000174576	11	66188475	66194178	2	1	77023	1.7811	0.03745	NPAS4
ENSG00000163993	4	6694796	6698897	7	1	77023	1.7796	0.03757	S100P
ENSG00000117016	1	41086351	41131329	45	6	77023	1.7778	0.037717	RIMS3
ENSG00000105793	7	89964537	90020769	161	15	77023	1.7773	0.037757	GTPBP10
ENSG00000203697	1	223711349	223853436	58	12	77023	1.7759	0.037871	CAPN8
ENSG00000167566	12	50184929	50222533	18	5	77023	1.7743	0.038009	NCKAP5L
ENSG00000198083	17	39411636	39412616	1	1	77023	1.7741	0.03802	KRTAP9-9
ENSG00000071994	6	170884383	170893780	13	3	77023	1.7735	0.03807	PDCD2
ENSG00000188243	13	76099350	76123575	25	4	77023	1.7732	0.038096	COMMD6
ENSG00000130856	18	74534563	74682683	57	11	77023	1.773	0.038115	ZNF236
ENSG00000168159	1	228674762	228683467	4	1	77023	1.7723	0.038173	RNF187
ENSG00000163923	3	186838736	186898696	4	1	77023	1.7722	0.038181	RPL39L
ENSG00000214029	12	133694740	133707059	12	2	77023	1.7713	0.038259	ZNF891
ENSG00000134874	13	96230457	96296957	43	8	77023	1.7711	0.038272	DZIP1
ENSG00000176009	11	8959119	8964580	22	4	77023	1.7707	0.038305	ASCL3
ENSG00000216921	2	242836136	242844702	6	1	77023	1.7696	0.038396	AC131097.4
ENSG00000143297	1	157483167	157522310	42	7	77023	1.7689	0.038451	FCRL5
ENSG00000188191	7	588834	767287	20	4	77023	1.7686	0.038479	PRKAR1B
ENSG00000127948	7	75528518	75616173	43	11	77023	1.7683	0.038504	POR
ENSG00000188011	2	242811752	242815975	2	1	77023	1.7681	0.038519	CXXC11
ENSG00000258292	12	96196875	96217085	47	9	77023	1.7671	0.038605	RP11-536G4.1
ENSG00000011243	19	15490859	15529952	22	1	77023	1.7667	0.038642	AKAP8L
ENSG00000126861	17	29599031	29624557	14	2	77023	1.7663	0.038669	OMG
ENSG00000084444	12	13197218	13295455	10	4	77023	1.7654	0.038748	KIAA1467
ENSG00000136352	14	36985602	36990354	3	1	77023	1.7645	0.038826	NKX2-1
ENSG00000178209	8	144989321	145050902	55	2	77023	1.7644	0.03883	PLEC
ENSG00000150394	16	61681146	62070939	234	30	77023	1.7642	0.038848	CDH8
ENSG00000144821	3	108099216	108248169	166	21	77023	1.7641	0.038861	MYH15
ENSG00000178761	15	75192328	75199462	9	3	77023	1.7639	0.038871	FAM219B
ENSG00000166788	11	18091482	18127638	45	6	77023	1.7636	0.038897	SAAL1
ENSG00000117425	1	45285516	45308735	27	3	77023	1.7635	0.038907	PTCH2
ENSG00000167113	9	131084815	131096351	8	2	77023	1.7632	0.038938	COQ4
ENSG00000163832	3	47537130	47555251	1	1	77023	1.7622	0.03902	ELP6
ENSG00000132819	20	55966463	55984389	11	2	77023	1.7622	0.039022	RBM38
ENSG00000146670	11	64833772	64851636	21	5	77023	1.762	0.039038	CDCA5
ENSG00000102924	16	49311828	49315742	3	1	77023	1.7619	0.039047	CBLN1
ENSG00000198001	12	44152747	44183346	40	5	77023	1.7618	0.039053	IRAK4
ENSG00000107186	9	13105703	13279589	10	3	77023	1.7613	0.039098	MPDZ
ENSG00000205593	22	50747459	50765489	10	2	77023	1.7609	0.03913	DENND6B
ENSG00000106701	9	108210077	108314714	20	2	77023	1.7608	0.039136	FSD1L
ENSG00000069966	15	52413117	52483566	78	9	77023	1.7605	0.03916	GNB5
ENSG00000146414	6	146185381	146285559	8	1	77023	1.7601	0.039194	SHPRH
ENSG00000141753	17	38599702	38613983	2	1	77023	1.7593	0.03926	IGFBP4
ENSG00000110060	11	125763381	125773116	30	5	77023	1.7581	0.039362	PUS3
ENSG00000204482	6	31553901	31556686	10	6	77023	1.7569	0.039466	LST1
ENSG00000162885	1	235613238	235667781	71	5	77023	1.7568	0.039475	B3GALNT2
ENSG00000213699	2	26987152	27004099	10	1	77023	1.7556	0.039577	SLC35F6
ENSG00000139318	12	89741009	89747048	9	1	77023	1.7554	0.039594	DUSP6
ENSG00000205592	12	40787197	40964632	693	37	77023	1.7544	0.039677	MUC19
ENSG00000108700	17	32646055	32648421	4	1	77023	1.7541	0.039705	CCL8
ENSG00000175497	2	115199876	116603328	999	92	77023	1.7537	0.039738	DPP10
ENSG00000124207	20	47662849	47713489	71	7	77023	1.7522	0.03987	CSE1L
ENSG00000156103	8	89044237	89340254	210	23	77023	1.7521	0.03988	MMP16
ENSG00000183785	22	18593097	18629321	1	1	77023	1.7516	0.03992	TUBA8
ENSG00000100234	22	33197687	33259030	52	13	77023	1.7512	0.039959	TIMP3
ENSG00000181378	2	219867568	219906249	22	4	77023	1.7511	0.039968	CCDC108
ENSG00000136451	17	56048910	56065620	12	3	77023	1.7501	0.040053	VEZF1
ENSG00000106484	7	130126012	130146133	9	3	77023	1.7486	0.040183	MEST
ENSG00000143631	1	152274651	152297679	27	2	77023	1.7485	0.040185	FLG
ENSG00000088808	14	104200089	104313927	71	6	77023	1.747	0.040319	PPP1R13B
ENSG00000132670	20	2844830	3019722	59	7	77023	1.7469	0.040329	PTPRA
ENSG00000121797	3	46448654	46454488	11	3	77023	1.7466	0.040349	CCRL2
ENSG00000108091	10	61548521	61666414	169	14	77023	1.7463	0.040377	CCDC6
ENSG00000180386	17	39431911	39432949	1	1	77023	1.7463	0.04038	KRTAP9-7
ENSG00000108666	17	30651584	30677042	8	2	77023	1.7462	0.04039	C17orf75
ENSG00000198054	21	39493545	39560110	58	7	77023	1.745	0.040491	DSCR8
ENSG00000173039	11	65421067	65430565	7	3	77023	1.7449	0.040498	RELA
ENSG00000154822	3	16844159	17132086	364	35	77023	1.7448	0.040508	PLCL2
ENSG00000124104	20	44462449	44471914	14	4	77023	1.7448	0.040509	SNX21
ENSG00000187144	1	16713612	16763919	9	3	77023	1.744	0.040577	SPATA21
ENSG00000268950	1	31902192	31902614	1	1	77023	1.7433	0.04064	AC114494.1
ENSG00000115504	2	62900986	63273622	83	11	77023	1.7429	0.040674	EHBP1
ENSG00000174130	4	38825336	38858438	27	4	77023	1.7422	0.040733	TLR6
ENSG00000176209	8	42396298	42409603	23	3	77023	1.7421	0.040749	SMIM19
ENSG00000184304	14	30045687	30661104	421	48	77023	1.7417	0.040778	PRKD1
ENSG00000164172	5	52391509	52405893	42	5	77023	1.7416	0.040786	MOCS2
ENSG00000122417	1	86814344	86862023	81	7	77023	1.7408	0.040858	ODF2L
ENSG00000186010	19	19626545	19644285	6	2	77023	1.7407	0.040871	NDUFA13
ENSG00000166801	11	58910221	58922512	6	1	77023	1.7405	0.040886	FAM111A
ENSG00000075884	2	143848931	144525921	579	48	77023	1.7399	0.040942	ARHGAP15
ENSG00000164932	8	104383743	104395225	34	6	77023	1.7397	0.04096	CTHRC1
ENSG00000090612	12	133707570	133783698	114	8	77023	1.7394	0.040985	ZNF268
ENSG00000143543	1	153946745	153950164	1	1	77023	1.7392	0.041	JTB
ENSG00000119718	14	75469614	75476292	4	1	77023	1.7389	0.041024	EIF2B2
ENSG00000268155	9	5077163	5084580	14	3	77023	1.7388	0.041031	AL161450.1
ENSG00000162897	1	207131310	207143970	27	3	77023	1.7388	0.041033	FCAMR
ENSG00000159199	17	46970127	46973233	3	1	77023	1.7386	0.041053	ATP5G1
ENSG00000112333	6	108487262	108510013	2	1	77023	1.7385	0.041058	NR2E1
ENSG00000143578	1	153940010	153946839	4	1	77023	1.7384	0.041071	CREB3L4
ENSG00000163817	3	45796942	45838027	4	2	77023	1.7375	0.041148	SLC6A20
ENSG00000158445	20	47980414	48099184	170	24	77023	1.7371	0.041181	KCNB1
ENSG00000141994	19	5784843	5791249	7	1	77023	1.7363	0.041256	DUS3L
ENSG00000112473	6	33168222	33172216	2	1	77023	1.7358	0.041299	SLC39A7
ENSG00000184502	17	39868578	39872221	3	1	77023	1.7351	0.041361	GAST
ENSG00000188124	11	6789218	6790286	4	2	77023	1.7333	0.041521	OR2AG2
ENSG00000183020	11	924894	1012239	156	4	77023	1.7321	0.041629	AP2A2
ENSG00000264278	18	74506688	74534251	2	1	77023	1.7312	0.041705	RP11-162A12.2
ENSG00000128944	15	40674922	40686447	17	2	77023	1.7311	0.041714	KNSTRN
ENSG00000120948	1	11072414	11085796	7	2	77023	1.7305	0.041767	TARDBP
ENSG00000175189	12	57828543	57844611	19	2	77023	1.7292	0.041884	INHBC
ENSG00000138744	4	76831809	76862204	61	5	77023	1.7286	0.041944	NAAA
ENSG00000164051	3	48473574	48481866	8	2	77023	1.7284	0.04196	CCDC51
ENSG00000126458	19	50138549	50143458	5	1	77023	1.7281	0.041986	RRAS
ENSG00000196911	6	117002350	117063029	17	4	77023	1.728	0.041993	KPNA5
ENSG00000118454	1	70726271	70820417	34	4	77023	1.7276	0.042029	ANKRD13C
ENSG00000167699	17	660337	685581	28	6	77023	1.7268	0.042097	GLOD4
ENSG00000173801	17	39775692	39943183	75	8	77023	1.7261	0.042166	JUP
ENSG00000148498	10	34398488	35104253	633	49	77023	1.7256	0.042207	PARD3
ENSG00000205922	19	1752372	1780987	4	1	77023	1.7254	0.04223	ONECUT3
ENSG00000198739	10	68685764	68859588	208	19	77023	1.7242	0.042337	LRRTM3
ENSG00000129317	12	44122410	44152620	50	5	77023	1.7241	0.042349	PUS7L
ENSG00000103227	16	903634	1031318	274	17	77023	1.7238	0.042371	LMF1
ENSG00000144567	2	220040947	220050201	13	2	77023	1.7235	0.042399	FAM134A
ENSG00000146411	6	134309835	134373774	11	3	77023	1.7223	0.042512	SLC2A12
ENSG00000168827	3	158362067	158410364	152	7	77023	1.722	0.042532	GFM1
ENSG00000131732	5	80597409	80609116	13	2	77023	1.7204	0.042682	ZCCHC9
ENSG00000177192	12	132413745	132428406	4	1	77023	1.7202	0.042698	PUS1
ENSG00000169432	2	167051695	167232503	302	39	77023	1.7201	0.042709	SCN9A
ENSG00000137691	11	101918174	101955291	55	4	77023	1.72	0.042714	C11orf70
ENSG00000140044	14	75894419	75940814	14	3	77023	1.7192	0.042789	JDP2
ENSG00000091640	17	4862521	4871167	9	4	77023	1.7176	0.042932	SPAG7
ENSG00000121316	12	14656595	14721283	11	3	77023	1.7173	0.042965	PLBD1
ENSG00000162972	2	200820040	200873263	55	7	77023	1.717	0.04299	C2orf47
ENSG00000115935	2	175424300	175547644	35	5	77023	1.7169	0.042994	WIPF1
ENSG00000173281	8	8993765	9009084	15	1	77023	1.7169	0.042996	PPP1R3B
ENSG00000066032	2	79412357	80875905	1028	148	77023	1.7166	0.043022	CTNNA2
ENSG00000141258	17	2240792	2284352	40	8	77023	1.716	0.043077	SGSM2
ENSG00000124812	6	49801970	49844809	70	2	77023	1.7159	0.043093	CRISP1
ENSG00000140675	16	31494323	31502181	1	1	77023	1.7158	0.0431	SLC5A2
ENSG00000119965	10	124690419	124713919	14	4	77023	1.7152	0.043151	C10orf88
ENSG00000075711	3	196769431	197026171	268	18	77023	1.7148	0.043189	DLG1
ENSG00000091844	6	153325594	153452384	193	15	77023	1.7148	0.043193	RGS17
ENSG00000131473	17	40023161	40086795	29	2	77023	1.7146	0.043209	ACLY
ENSG00000088448	13	111530887	111567416	35	6	77023	1.7141	0.043259	ANKRD10
ENSG00000067533	1	218458629	218511325	34	1	77023	1.7133	0.04333	RRP15
ENSG00000151322	14	33404139	34273382	397	93	77023	1.713	0.043361	NPAS3
ENSG00000151743	12	31824071	31882108	48	11	77023	1.7115	0.04349	AMN1
ENSG00000118655	1	114447763	114456708	5	1	77023	1.7115	0.043497	DCLRE1B
ENSG00000090382	12	69742121	69748014	13	4	77023	1.7107	0.043564	LYZ
ENSG00000213231	14	96152754	96158980	4	2	77023	1.7101	0.043625	TCL1B
ENSG00000106404	7	100875373	100882101	1	1	77023	1.7095	0.04368	CLDN15
ENSG00000126460	19	50083903	50094272	2	1	77023	1.7091	0.043713	PRRG2
ENSG00000172985	2	109745804	110262207	376	33	77023	1.709	0.043722	SH3RF3
ENSG00000105173	19	30302805	30315215	2	1	77023	1.709	0.04373	CCNE1
ENSG00000198795	18	22641890	22932154	133	29	77023	1.7087	0.04375	ZNF521
ENSG00000133639	12	92536286	92539673	1	1	77023	1.7086	0.04376	BTG1
ENSG00000119314	9	114980715	115095947	197	7	77023	1.7073	0.043879	PTBP3
ENSG00000113312	5	159436120	159492550	81	7	77023	1.7063	0.043977	TTC1
ENSG00000143727	2	264140	278283	20	3	77023	1.7059	0.044009	ACP1
ENSG00000183718	5	180681417	180688119	4	2	77023	1.7057	0.044034	TRIM52
ENSG00000132963	13	29233241	29253062	10	3	77023	1.7046	0.044131	POMP
ENSG00000005100	17	5344232	5372380	31	7	77023	1.7045	0.044144	DHX33
ENSG00000269881	16	299546	319942	4	2	77023	1.7042	0.044173	ITFG3
ENSG00000232810	6	31543344	31546113	6	3	77023	1.7034	0.044247	TNF
ENSG00000147485	8	52232138	52722005	714	57	77023	1.7025	0.044335	PXDNL
ENSG00000079257	3	158363611	158390482	82	5	77023	1.7012	0.044449	LXN
ENSG00000151692	2	7057523	7208417	216	24	77023	1.7008	0.044488	RNF144A
ENSG00000140854	16	57769642	57791162	15	2	77023	1.6994	0.044618	KATNB1
ENSG00000107951	10	30598730	30663377	28	4	77023	1.699	0.04466	MTPAP
ENSG00000172922	11	65482367	65488418	11	4	77023	1.6989	0.04467	RNASEH2C
ENSG00000116750	1	192981380	193029237	8	2	77023	1.6987	0.044692	UCHL5
ENSG00000094975	1	172501489	172580971	50	6	77023	1.6976	0.044788	SUCO
ENSG00000206560	3	15708743	15901278	169	9	77023	1.6976	0.044795	ANKRD28
ENSG00000177932	5	178487416	178510538	10	1	77023	1.6972	0.044826	ZNF354C
ENSG00000163191	1	152004982	152020383	15	2	77023	1.6962	0.044927	S100A11
ENSG00000149218	11	94822974	94865809	48	10	77023	1.6961	0.044932	ENDOD1
ENSG00000073792	3	185361527	185542844	93	6	77023	1.6957	0.044972	IGF2BP2
ENSG00000105717	19	19672522	19729725	26	5	77023	1.695	0.045042	PBX4
ENSG00000128536	7	105517242	105676877	130	27	77023	1.6947	0.045065	CDHR3
ENSG00000007944	6	16129356	16148479	7	2	77023	1.6933	0.045196	MYLIP
ENSG00000141456	17	4574679	4607632	45	4	77023	1.6928	0.045248	PELP1
ENSG00000120210	9	5131979	5185668	51	3	77023	1.6927	0.045252	INSL6
ENSG00000140682	16	31482906	31489281	2	1	77023	1.6925	0.045273	TGFB1I1
ENSG00000184809	21	40969074	40984748	5	2	77023	1.6919	0.045337	C21orf88
ENSG00000273088	1	155141885	155159748	4	2	77023	1.6916	0.045365	RP11-201K10.3
ENSG00000065491	6	37225548	37300746	68	7	77023	1.6908	0.045433	TBC1D22B
ENSG00000101134	20	53092136	53267710	111	13	77023	1.6905	0.045463	DOK5
ENSG00000146576	7	6629648	6648357	31	3	77023	1.69	0.045512	C7orf26
ENSG00000125975	20	34111014	34117481	8	2	77023	1.6895	0.045565	C20orf173
ENSG00000170545	12	51638342	51664674	10	1	77023	1.6885	0.04566	SMAGP
ENSG00000164916	7	4683388	4811074	29	5	77023	1.6878	0.045728	FOXK1
ENSG00000186716	22	23521891	23660224	144	19	77023	1.6869	0.045814	BCR
ENSG00000127324	12	71518865	71835678	364	27	77023	1.6846	0.046032	TSPAN8
ENSG00000004139	17	26691378	26728065	52	3	77023	1.6841	0.046086	SARM1
ENSG00000162032	16	1826713	1843701	16	3	77023	1.6835	0.046141	SPSB3
ENSG00000124243	20	49411431	49493714	69	12	77023	1.6825	0.04624	BCAS4
ENSG00000047662	4	17630929	17783135	178	10	77023	1.6823	0.046257	FAM184B
ENSG00000257599	12	29542227	29640421	185	15	77023	1.6817	0.046314	OVCH1-AS1
ENSG00000118363	11	74660292	74690076	13	3	77023	1.6809	0.046387	SPCS2
ENSG00000167114	9	131102925	131123749	21	5	77023	1.6801	0.046464	SLC27A4
ENSG00000184009	17	79476997	79490873	8	2	77023	1.6785	0.046621	ACTG1
ENSG00000163378	3	69024365	69063112	30	3	77023	1.6782	0.046656	EOGT
ENSG00000139323	12	89813495	89919801	123	11	77023	1.6779	0.046679	POC1B
ENSG00000139648	12	52937693	52946931	19	2	77023	1.6779	0.046686	KRT71
ENSG00000183283	12	51632076	51665146	11	1	77023	1.6776	0.04671	DAZAP2
ENSG00000138794	4	110609785	110624739	8	3	77023	1.6773	0.046739	CASP6
ENSG00000112561	6	41651716	41703997	18	6	77023	1.6772	0.046749	TFEB
ENSG00000125872	20	6021424	6034695	21	2	77023	1.6772	0.046749	LRRN4
ENSG00000099901	22	20103461	20114878	2	1	77023	1.677	0.046773	RANBP1
ENSG00000243364	1	155036207	155042029	1	1	77023	1.6764	0.04683	EFNA4
ENSG00000127903	19	57174020	57183151	7	2	77023	1.6762	0.046848	ZNF835
ENSG00000142961	1	47073387	47082563	13	2	77023	1.6759	0.046874	MOB3C
ENSG00000119915	10	103986085	103989346	1	1	77023	1.6752	0.04695	ELOVL3
ENSG00000182077	10	27687116	27703297	49	8	77023	1.6748	0.046987	PTCHD3
ENSG00000175564	11	73711326	73720480	12	3	77023	1.6736	0.047105	UCP3
ENSG00000244694	6	47845764	48036425	256	28	77023	1.6733	0.047138	PTCHD4
ENSG00000144566	3	19988571	20026667	72	10	77023	1.6727	0.047194	RAB5A
ENSG00000232112	3	48481667	48485616	9	1	77023	1.6718	0.047285	TMA7
ENSG00000162040	16	1961464	1968441	8	1	77023	1.6714	0.047317	HS3ST6
ENSG00000140992	16	2587965	2653189	1	1	77023	1.671	0.04736	PDPK1
ENSG00000126545	4	70796799	70812289	19	4	77023	1.6705	0.047408	CSN1S1
ENSG00000177494	3	111311747	111314290	1	1	77023	1.6704	0.04742	ZBED2
ENSG00000130332	19	2321516	2328619	1	1	77023	1.6696	0.0475	LSM7
ENSG00000253729	8	48685669	48872743	11	2	77023	1.6693	0.047526	PRKDC
ENSG00000162736	1	160313062	160328742	4	2	77023	1.6687	0.047588	NCSTN
ENSG00000114455	3	108015376	108097132	136	9	77023	1.6679	0.047665	HHLA2
ENSG00000164494	6	107473761	107780768	159	23	77023	1.6675	0.04771	PDSS2
ENSG00000166821	15	90220995	90234014	22	4	77023	1.6674	0.047714	PEX11A
ENSG00000186230	19	57946697	57956853	6	2	77023	1.6673	0.047724	ZNF749
ENSG00000156869	1	100174259	100232187	157	3	77023	1.6672	0.047736	FRRS1
ENSG00000174914	11	56467864	56468781	5	1	77023	1.6668	0.047775	OR9G1
ENSG00000254413	22	51007298	51021394	36	5	77023	1.6668	0.047778	CHKB-CPT1B
ENSG00000081019	1	114304454	114355098	42	5	77023	1.6661	0.047844	RSBN1
ENSG00000157837	12	121200313	121342174	132	13	77023	1.6659	0.04787	SPPL3
ENSG00000010282	3	42734155	42744319	5	2	77023	1.6642	0.048034	HHATL
ENSG00000100288	22	51017378	51039884	19	5	77023	1.6642	0.048037	CHKB
ENSG00000152492	3	191046866	191116459	204	13	77023	1.6641	0.048042	CCDC50
ENSG00000146530	7	12370511	12443567	205	22	77023	1.6637	0.048087	VWDE
ENSG00000255833	5	134779908	134788089	27	6	77023	1.6628	0.048175	TIFAB
ENSG00000121964	2	144695635	145090135	116	10	77023	1.6628	0.048179	GTDC1
ENSG00000204704	6	29011990	29013017	2	1	77023	1.6622	0.048235	OR2W1
ENSG00000104723	8	15274724	15624158	617	47	77023	1.662	0.048259	TUSC3
ENSG00000124568	6	25783125	25832287	107	11	77023	1.6615	0.048302	SLC17A1
ENSG00000250588	3	158680024	159615155	545	70	77023	1.6609	0.048368	IQCJ-SCHIP1
ENSG00000134460	10	6052652	6104288	86	20	77023	1.6605	0.048405	IL2RA
ENSG00000205060	7	133974084	134001803	49	2	77023	1.6603	0.048428	SLC35B4
ENSG00000258366	20	62289163	62328416	57	6	77023	1.6599	0.048468	RTEL1
ENSG00000026036	20	62290653	62330037	57	6	77023	1.6599	0.048468	RTEL1-TNFRSF6B
ENSG00000165633	10	50222290	50323554	189	17	77023	1.6597	0.048484	VSTM4
ENSG00000011485	19	46850251	46896238	17	1	77023	1.6596	0.048492	PPP5C
ENSG00000204296	6	32256303	32339684	446	20	77023	1.6596	0.0485	C6orf10
ENSG00000172955	4	100123795	100140694	6	2	77023	1.6588	0.048574	ADH6
ENSG00000167962	16	2047655	2059824	21	4	77023	1.6588	0.048575	ZNF598
ENSG00000153029	1	181003067	181031074	30	5	77023	1.658	0.048658	MR1
ENSG00000070770	16	58191811	58231824	67	3	77023	1.658	0.048659	CSNK2A2
ENSG00000164035	4	101316498	101801283	756	67	77023	1.6579	0.048673	EMCN
ENSG00000119684	14	75480467	75518235	29	2	77023	1.6578	0.048674	MLH3
ENSG00000185982	20	168494	170322	5	2	77023	1.657	0.048761	DEFB128
ENSG00000093009	22	19466982	19508135	19	4	77023	1.6569	0.048772	CDC45
ENSG00000160741	1	153920145	153931101	8	1	77023	1.6561	0.048847	CRTC2
ENSG00000130695	1	26560691	26605299	82	5	77023	1.6553	0.048929	CEP85
ENSG00000168779	3	157814948	157824292	19	1	77023	1.6552	0.048946	SHOX2
ENSG00000181513	17	43209967	43221548	5	2	77023	1.655	0.048961	ACBD4
ENSG00000181552	14	21236586	21239107	10	2	77023	1.655	0.048967	EDDM3B
ENSG00000124575	6	26234440	26235216	3	1	77023	1.6549	0.04897	HIST1H1D
ENSG00000104738	8	48872745	48890720	1	1	77023	1.6547	0.04899	MCM4
ENSG00000143933	2	47387221	47403740	19	5	77023	1.654	0.049066	CALM2
ENSG00000131398	19	50815194	50836772	3	1	77023	1.6535	0.049113	KCNC3
ENSG00000205328	12	55794214	55795289	2	1	77023	1.6514	0.049325	OR6C65
ENSG00000183665	8	125463048	125474391	9	2	77023	1.6506	0.049406	TRMT12
ENSG00000108244	17	39078948	39093886	12	2	77023	1.6494	0.049529	KRT23
ENSG00000213741	14	50043390	50065408	27	4	77023	1.649	0.049571	RPS29
ENSG00000012232	8	28457986	28613116	36	5	77023	1.6488	0.04959	EXTL3
ENSG00000072609	12	133398773	133532890	251	19	77023	1.6486	0.049618	CHFR
ENSG00000099250	10	33466420	33625190	236	35	77023	1.6481	0.04967	NRP1
ENSG00000176971	11	27015628	27018630	1	1	77023	1.6473	0.04975	FIBIN
ENSG00000180259	20	4711928	4721314	13	1	77023	1.6462	0.04986	PRNT
ENSG00000136381	15	78729773	78793798	82	8	77023	1.6462	0.049865	IREB2
ENSG00000121769	1	31838472	31849697	3	1	77023	1.6461	0.049867	FABP3
ENSG00000185386	22	50702142	50709196	6	2	77023	1.6461	0.049868	MAPK11
ENSG00000236287	11	10833621	10880343	37	5	77023	1.6453	0.049955	ZBED5
ENSG00000116754	1	70671365	70718735	31	2	77023	1.6451	0.049973	SRSF11
ENSG00000196482	1	216676588	217311097	646	90	77023	1.6437	0.050121	ESRRG
ENSG00000166548	16	66541906	66586447	18	4	77023	1.6436	0.05013	TK2
ENSG00000100528	14	54893654	54908149	12	2	77023	1.6426	0.050234	CNIH1
ENSG00000021300	11	73357223	73373864	20	4	77023	1.6425	0.050239	PLEKHB1
ENSG00000177602	17	3627211	3630067	7	2	77023	1.642	0.050293	GSG2
ENSG00000267467	19	45445495	45452820	1	1	77023	1.6419	0.05031	APOC4
ENSG00000224916	19	45445495	45452822	1	1	77023	1.6419	0.05031	APOC4-APOC2
ENSG00000110025	11	64794880	64808044	33	3	77023	1.6412	0.050382	SNX15
ENSG00000169251	3	160822484	160971320	101	10	77023	1.6408	0.050417	NMD3
ENSG00000250741	2	18736811	18770830	15	4	77023	1.6395	0.050555	NT5C1B-RDH14
ENSG00000185013	2	18737050	18770838	15	4	77023	1.6395	0.050555	NT5C1B
ENSG00000088986	12	120907653	120936296	33	5	77023	1.6386	0.050644	DYNLL1
ENSG00000148343	9	131798900	131834361	4	1	77023	1.6382	0.050695	FAM73B
ENSG00000165078	8	68334360	68658620	211	30	77023	1.6377	0.050746	CPA6
ENSG00000183977	3	20021453	20053822	50	6	77023	1.6373	0.05078	PP2D1
ENSG00000029534	8	41510739	41754280	236	44	77023	1.6367	0.050843	ANK1
ENSG00000125454	17	73269073	73285591	13	4	77023	1.6366	0.050862	SLC25A19
ENSG00000115840	2	172640880	172864766	246	14	77023	1.6363	0.050885	SLC25A12
ENSG00000169139	8	48920960	48977268	3	1	77023	1.6361	0.05091	UBE2V2
ENSG00000180104	5	443273	472052	78	8	77023	1.6359	0.050932	EXOC3
ENSG00000178172	5	147582357	147594700	7	2	77023	1.6356	0.050961	SPINK6
ENSG00000115649	2	220036619	220042828	11	2	77023	1.6344	0.051083	CNPPD1
ENSG00000164106	4	174305852	174327531	3	1	77023	1.6343	0.051099	SCRG1
ENSG00000165685	12	10323141	10344400	13	3	77023	1.6336	0.051176	TMEM52B
ENSG00000213366	1	110210644	110252171	1	1	77023	1.6333	0.0512	GSTM2
ENSG00000137634	11	114441313	114466484	12	3	77023	1.633	0.051234	NXPE4
ENSG00000166819	15	90207596	90222658	6	2	77023	1.6329	0.051243	PLIN1
ENSG00000124831	2	238536219	238722325	238	30	77023	1.6324	0.051297	LRRFIP1
ENSG00000132837	5	78293438	78531861	273	23	77023	1.6319	0.051348	DMGDH
ENSG00000108278	17	34842473	34855154	9	2	77023	1.6317	0.051375	ZNHIT3
ENSG00000187486	11	17407406	17410878	5	2	77023	1.6303	0.051519	KCNJ11
ENSG00000169918	15	31775329	32162992	316	12	77023	1.6297	0.051578	OTUD7A
ENSG00000126550	4	70916119	70924562	16	4	77023	1.6296	0.05159	HTN1
ENSG00000139514	13	30083547	30169825	81	10	77023	1.6284	0.051723	SLC7A1
ENSG00000125445	17	73257755	73262454	11	3	77023	1.628	0.051761	MRPS7
ENSG00000100994	20	25228705	25278650	22	4	77023	1.6272	0.051843	PYGB
ENSG00000129422	8	17501304	17658426	253	39	77023	1.6265	0.051918	MTUS1
ENSG00000145949	6	2663863	2751200	126	17	77023	1.6262	0.05195	MYLK4
ENSG00000127241	3	186935942	187009810	39	7	77023	1.6249	0.052091	MASP1
ENSG00000125735	19	6663148	6670599	4	2	77023	1.6242	0.05217	TNFSF14
ENSG00000258830	12	57643392	57690267	19	2	77023	1.6237	0.052223	RP11-123K3.4
ENSG00000184508	15	91474148	91475799	1	1	77023	1.6234	0.05225	HDDC3
ENSG00000162520	1	33145507	33169197	20	2	77023	1.6233	0.05226	SYNC
ENSG00000024862	6	139094657	139114456	50	7	77023	1.6229	0.05231	CCDC28A
ENSG00000109084	17	26646121	26655707	7	2	77023	1.6224	0.052357	TMEM97
ENSG00000170485	2	101436614	101613291	219	36	77023	1.6219	0.052412	NPAS2
ENSG00000102743	13	41363548	41384247	40	5	77023	1.6211	0.052499	SLC25A15
ENSG00000125810	20	23059986	23066977	4	2	77023	1.6208	0.052535	CD93
ENSG00000147852	9	2621834	2660053	21	6	77023	1.6206	0.05255	VLDLR
ENSG00000153814	7	27870192	28220362	323	46	77023	1.6203	0.052582	JAZF1
ENSG00000131845	19	57862675	57871266	5	2	77023	1.6202	0.052594	ZNF304
ENSG00000108786	17	40701232	40707231	14	3	77023	1.6201	0.052607	HSD17B1
ENSG00000144847	3	118619404	118864915	304	33	77023	1.6199	0.052624	IGSF11
ENSG00000198839	7	111846643	111983151	87	9	77023	1.619	0.052719	ZNF277
ENSG00000248713	4	100557686	100575805	6	2	77023	1.6188	0.05275	RP11-766F14.2
ENSG00000072657	12	72481046	73059422	529	35	77023	1.6185	0.052773	TRHDE
ENSG00000267157	19	5784016	5785630	3	2	77023	1.6184	0.052793	CTB-54O9.9
ENSG00000205108	9	34723052	34729464	9	2	77023	1.6179	0.052846	FAM205A
ENSG00000177679	7	75831216	75916605	48	6	77023	1.617	0.052935	SRRM3
ENSG00000197140	8	38964509	39142430	121	6	77023	1.6169	0.052954	ADAM32
ENSG00000144035	2	73867959	73869520	2	1	77023	1.6167	0.052967	NAT8
ENSG00000170348	14	75598173	75643334	18	2	77023	1.6161	0.053036	TMED10
ENSG00000079332	10	71907045	71930279	6	2	77023	1.6157	0.053081	SAR1A
ENSG00000161036	7	102105376	102113615	1	1	77023	1.615	0.05315	LRWD1
ENSG00000133398	5	6371994	6378707	12	3	77023	1.6147	0.053189	MED10
ENSG00000080493	4	72053003	72437804	194	20	77023	1.6145	0.053207	SLC4A4
ENSG00000134905	13	111293759	111365950	141	12	77023	1.6132	0.053354	CARS2
ENSG00000119640	14	75519924	75536186	15	2	77023	1.6131	0.053361	ACYP1
ENSG00000134461	10	5903580	5931869	53	4	77023	1.6129	0.053384	ANKRD16
ENSG00000064933	2	190649107	190742355	36	5	77023	1.6128	0.053391	PMS1
ENSG00000100628	14	94400499	94443137	17	4	77023	1.6121	0.053474	ASB2
ENSG00000198324	12	111798455	111806925	4	1	77023	1.6116	0.05352	FAM109A
ENSG00000122547	7	36192758	36341152	239	31	77023	1.611	0.053587	EEPD1
ENSG00000101337	20	30697309	30755061	44	3	77023	1.611	0.053595	TM9SF4
ENSG00000111731	12	22601517	22697480	102	3	77023	1.6084	0.053877	C2CD5
ENSG00000113716	5	149379884	149432386	60	6	77023	1.6074	0.053984	HMGXB3
ENSG00000145888	5	151202074	151304403	88	4	77023	1.6069	0.054042	GLRA1
ENSG00000163002	2	183982241	184026408	122	11	77023	1.6066	0.054068	NUP35
ENSG00000138593	15	49280673	49338760	52	6	77023	1.6065	0.054084	SECISBP2L
ENSG00000171201	4	71235810	71255961	50	7	77023	1.6054	0.054202	SMR3B
ENSG00000181577	6	43968317	43973695	1	1	77023	1.6051	0.05424	C6orf223
ENSG00000184144	1	205012325	205047627	78	10	77023	1.6042	0.054338	CNTN2
ENSG00000090060	14	96967770	97033448	15	3	77023	1.6013	0.054655	PAPOLA
ENSG00000110077	11	59939081	59952139	12	2	77023	1.6012	0.054671	MS4A6A
ENSG00000198074	7	134212344	134226160	2	1	77023	1.6009	0.054695	AKR1B10
ENSG00000092098	14	24615892	24629870	1	1	77023	1.6005	0.05474	RNF31
ENSG00000175893	9	14611069	14693469	91	15	77023	1.6003	0.054769	ZDHHC21
ENSG00000181690	8	57073463	57123883	38	2	77023	1.6	0.054795	PLAG1
ENSG00000145191	3	183852826	184402546	201	43	77023	1.6	0.054802	EIF2B5
ENSG00000205359	5	101707486	101834720	319	9	77023	1.5999	0.054814	SLCO6A1
ENSG00000144868	3	132757235	133116636	320	30	77023	1.5995	0.054858	TMEM108
ENSG00000205560	22	51007290	51017899	33	5	77023	1.5994	0.054866	CPT1B
ENSG00000267001	19	2717767	2740046	4	1	77023	1.5988	0.054935	AC006538.4
ENSG00000141873	19	2732202	2740150	4	1	77023	1.5988	0.054935	SLC39A3
ENSG00000124380	2	70120692	70132707	3	2	77023	1.5987	0.054939	SNRNP27
ENSG00000226979	6	31539831	31542101	6	3	77023	1.5986	0.054952	LTA
ENSG00000103429	16	14726672	14763093	5	2	77023	1.5981	0.055005	BFAR
ENSG00000148848	10	127700950	128077024	250	44	77023	1.5977	0.055052	ADAM12
ENSG00000129187	4	183811213	183839089	49	6	77023	1.5974	0.055089	DCTD
ENSG00000136603	3	170075466	170114623	5	1	77023	1.5968	0.055155	SKIL
ENSG00000196547	15	91445448	91465814	12	3	77023	1.5964	0.0552	MAN2A2
ENSG00000119125	9	74729511	74872109	243	25	77023	1.5963	0.055208	GDA
ENSG00000109083	17	26655352	26662515	2	1	77023	1.5963	0.055208	IFT20
ENSG00000196772	1	247978102	247979031	4	2	77023	1.596	0.055246	OR14A16
ENSG00000108823	17	48241575	48253292	2	1	77023	1.5958	0.055269	SGCA
ENSG00000172551	12	55224303	55252177	67	5	77023	1.595	0.055354	MUCL1
ENSG00000105220	19	34850385	34893061	23	4	77023	1.5947	0.055395	GPI
ENSG00000197417	17	3511556	3539616	29	6	77023	1.5946	0.055399	SHPK
ENSG00000255012	11	56380031	56380978	1	1	77023	1.5945	0.05541	OR5M1
ENSG00000153721	6	154708638	154831793	155	30	77023	1.5933	0.055552	CNKSR3
ENSG00000172578	3	183205319	183273477	26	5	77023	1.5925	0.055638	KLHL6
ENSG00000116285	1	8064464	8086368	18	4	77023	1.592	0.05569	ERRFI1
ENSG00000198053	20	1875154	1920543	2	1	77023	1.5915	0.055747	SIRPA
ENSG00000240720	7	91741473	91808845	78	4	77023	1.59	0.055914	LRRD1
ENSG00000173548	15	75940247	75954642	2	1	77023	1.5892	0.056002	SNX33
ENSG00000164649	7	21940518	21985702	26	4	77023	1.5892	0.056008	CDCA7L
ENSG00000248710	3	159945241	160167617	91	9	77023	1.5878	0.056161	RP11-432B6.3
ENSG00000168918	2	233924677	234116549	119	15	77023	1.5871	0.056243	INPP5D
ENSG00000178694	3	93781760	93847389	7	2	77023	1.5845	0.056545	NSUN3
ENSG00000198796	18	56148479	56296189	225	37	77023	1.5843	0.056562	ALPK2
ENSG00000131018	6	152442819	152958936	513	65	77023	1.5842	0.056577	SYNE1
ENSG00000138675	4	81187753	81257834	41	7	77023	1.5841	0.056589	FGF5
ENSG00000070761	16	58147496	58163354	22	2	77023	1.5841	0.056589	C16orf80
ENSG00000115593	2	88367299	88412906	65	9	77023	1.5832	0.056685	SMYD1
ENSG00000134470	10	5990855	6020150	24	6	77023	1.5825	0.05677	IL15RA
ENSG00000159202	17	46985731	47006418	42	2	77023	1.5823	0.05679	UBE2Z
ENSG00000137364	6	18128542	18155305	52	7	77023	1.5816	0.056866	TPMT
ENSG00000044115	5	137946656	138270723	209	4	77023	1.5812	0.056918	CTNNA1
ENSG00000156052	9	80331003	80646374	157	15	77023	1.5811	0.056924	GNAQ
ENSG00000185274	7	70597155	71178585	559	86	77023	1.5806	0.056985	WBSCR17
ENSG00000118579	4	17616254	17635728	47	4	77023	1.5802	0.057026	MED28
ENSG00000127483	1	21069154	21113816	26	5	77023	1.58	0.05705	HP1BP3
ENSG00000004866	7	116593292	116870157	95	10	77023	1.5793	0.057132	ST7
ENSG00000105245	19	41172596	41196877	19	4	77023	1.5786	0.057218	NUMBL
ENSG00000112246	6	100832891	100912805	38	8	77023	1.5782	0.057261	SIM1
ENSG00000126261	19	34919257	34960853	12	3	77023	1.5778	0.057301	UBA2
ENSG00000213199	7	150745379	150749843	1	1	77023	1.5767	0.05743	ASIC3
ENSG00000115257	19	1481427	1490751	1	1	77023	1.5767	0.05743	PCSK4
ENSG00000198670	6	160952515	161087407	91	9	77023	1.5764	0.057466	LPA
ENSG00000172318	2	168675182	168730551	18	4	77023	1.5762	0.057492	B3GALT1
ENSG00000119688	14	74752126	74769759	13	2	77023	1.5762	0.057492	ABCD4
ENSG00000080986	18	2571510	2616634	36	6	77023	1.5761	0.057501	NDC80
ENSG00000157823	15	90373831	90437574	62	5	77023	1.5755	0.057566	AP3S2
ENSG00000147894	9	27546544	27573864	54	8	77023	1.5755	0.057575	C9orf72
ENSG00000164068	3	49726932	49758962	37	5	77023	1.5753	0.057598	RNF123
ENSG00000126804	14	64970430	65000408	70	4	77023	1.574	0.057749	ZBTB1
ENSG00000168813	19	32836500	32878573	8	3	77023	1.5739	0.057759	ZNF507
ENSG00000060749	11	32914724	33014862	57	4	77023	1.5738	0.057764	QSER1
ENSG00000261611	16	71481503	71523214	52	10	77023	1.5735	0.057799	AC010547.9
ENSG00000125107	16	58553855	58663790	161	8	77023	1.5735	0.057807	CNOT1
ENSG00000181693	11	56057529	56058566	4	2	77023	1.5729	0.057869	OR8H1
ENSG00000181903	11	55432614	55433671	1	1	77023	1.5719	0.05799	OR4C6
ENSG00000197562	16	639357	679272	41	3	77023	1.5718	0.057997	RAB40C
ENSG00000119638	14	75548822	75594047	32	2	77023	1.5715	0.058038	NEK9
ENSG00000082701	3	119540170	119813264	239	15	77023	1.5713	0.058059	GSK3B
ENSG00000084636	1	32117848	32169920	18	4	77023	1.5712	0.058071	COL16A1
ENSG00000079277	1	47023090	47082515	18	2	77023	1.5711	0.058083	MKNK1
ENSG00000182810	16	68055179	68057770	2	1	77023	1.571	0.058097	DDX28
ENSG00000058056	3	179370543	179507189	72	16	77023	1.5708	0.058117	USP13
ENSG00000053328	6	110567131	110679475	77	13	77023	1.5699	0.058218	METTL24
ENSG00000196262	7	44836279	44864163	7	2	77023	1.5696	0.058253	PPIA
ENSG00000065457	16	75630879	75657198	77	9	77023	1.5696	0.058253	ADAT1
ENSG00000160190	21	43916118	44001550	187	19	77023	1.5686	0.058375	SLC37A1
ENSG00000132563	5	137774706	137782658	20	5	77023	1.5684	0.058397	REEP2
ENSG00000189362	2	191369068	191399448	47	6	77023	1.5683	0.058401	TMEM194B
ENSG00000188992	21	15481134	15583166	74	12	77023	1.5677	0.058476	LIPI
ENSG00000145354	4	103790135	103810399	24	2	77023	1.5673	0.058524	CISD2
ENSG00000136848	9	124329336	124547809	46	12	77023	1.5668	0.058579	DAB2IP
ENSG00000184209	12	123942188	123957701	1	1	77023	1.5665	0.05862	SNRNP35
ENSG00000041802	3	194361517	194393206	51	5	77023	1.5663	0.058638	LSG1
ENSG00000175352	11	9002123	9025596	13	2	77023	1.5661	0.058657	NRIP3
ENSG00000173614	1	10003486	10045559	17	3	77023	1.5659	0.058691	NMNAT1
ENSG00000101307	20	1544167	1600707	16	3	77023	1.5656	0.058718	SIRPB1
ENSG00000165972	12	96260826	96336752	138	19	77023	1.5651	0.058777	CCDC38
ENSG00000145687	5	80708840	81047616	222	22	77023	1.5651	0.058778	SSBP2
ENSG00000213689	3	48506445	48509044	2	1	77023	1.5635	0.058964	TREX1
ENSG00000130338	6	158733692	158932860	470	28	77023	1.5635	0.058969	TULP4
ENSG00000133083	13	36345478	36705443	374	58	77023	1.563	0.059024	DCLK1
ENSG00000122861	10	75668935	75677255	5	2	77023	1.5626	0.059077	PLAU
ENSG00000041515	13	109248500	109860355	803	102	77023	1.5616	0.059193	MYO16
ENSG00000140961	16	83981887	83999937	15	2	77023	1.5614	0.059214	OSGIN1
ENSG00000273003	11	64781654	64808042	43	4	77023	1.561	0.059261	RP11-399J13.3
ENSG00000108021	10	5726801	5805703	72	9	77023	1.5604	0.059337	FAM208B
ENSG00000106714	9	39072764	39288312	1	1	77023	1.5593	0.05946	CNTNAP3
ENSG00000187135	19	30017406	30055386	18	1	77023	1.559	0.059501	VSTM2B
ENSG00000067606	1	1981909	2116834	92	8	77023	1.5586	0.059547	PRKCZ
ENSG00000173113	11	64083932	64085556	1	1	77023	1.5581	0.05961	TRMT112
ENSG00000174953	3	153990335	154042286	64	8	77023	1.5573	0.059705	DHX36
ENSG00000129646	17	74270130	74303761	56	5	77023	1.5571	0.059722	QRICH2
ENSG00000008196	6	50786436	50815326	43	8	77023	1.5558	0.059879	TFAP2B
ENSG00000163596	2	203640690	203736708	65	3	77023	1.5541	0.06008	ICA1L
ENSG00000126091	1	44171495	44396831	282	21	77023	1.5541	0.060085	ST3GAL3
[truncated: 14,342 more rows]

## Sheet: S6.OUD_GeneticCorrelations
Trait 1	Trait 2	rg	se	z	p	h2_obs	h2_obs_se	h2_int	h2_int_se	gcov_int	gcov_int_se	Trait 2 data source
[truncated: 54 more rows]

[truncated: 10 more sheets: S7.OUDMTAG_GeneBased, S8.OUD_MTAG_GeneticCorrelations, S9.OUD_PheWAS, S10.OUD_MTAG_PheWAS, S11.PRS_Holdout, S12.OUD_eQTL_Mapping, S13.OUD_HI-C_Mapping, S14.OUD_MTAG_eQTL_Mapping, S15.OUD_MTAG_HI-C_Mapping, S16.OUD_META_ENTRY_ORDER]
